# Supplementary material for: Understanding the role of active site residues in CotB2 catalysis using a cluster model
Source: Beilstein J Org Chem. 2020 Jan 8;16:50–9. doi: 10.3762/bjoc.16.7 (PMC6964657; doi:10.3762/bjoc.16.7)
Supplement: File 1 — Cartesian coordinates for all species. [file Beilstein_J_Org_Chem-16-50-s001.txt]

Title: intermediate A
 N               -2.57750300   -5.26500500   -4.39170600
 H               -2.02048900   -6.10870100   -4.37700000
 C               -1.79600600   -4.04278400   -4.49734900
 H               -1.68068100   -3.49475600   -3.54828100
 C               -0.41436600   -4.34750200   -5.08228700
 H               -0.53635800   -4.87715800   -6.03718400
 H                0.12221700   -5.00304700   -4.39158800
 C                0.41294500   -3.08213100   -5.24759100
 O                 1.05539100   -2.62399200   -4.31972800
 N                0.33622500   -2.47443300   -6.46490400
 H                0.89120600   -1.64335100   -6.61405500
 H               -0.07288300   -2.92790100   -7.26616100
 C               -2.55401200   -3.15495100   -5.46168900
 O                -2.96269600   -2.05096500   -5.18394600
 N               -6.11082900   -2.18078500   -4.34179600
 H               -5.15035100   -2.29358200   -4.64500500
 C               -6.21340800   -1.33564700   -3.17937600
 H               -7.27322700   -1.15794400   -2.95961900
 C               -5.61288400   -2.06572000   -1.95568400
 H               -5.59397300   -1.36012900   -1.12625900
 O                -4.26175300   -2.41447400   -2.24252700
 H               -4.28071100   -3.24025300   -2.73680100
 C               -6.41618100   -3.29676200   -1.55616500
 H               -6.46076000   -4.00356100   -2.39017100
 H               -7.44337300   -3.02943900   -1.29075600
 H               -5.95419300   -3.77302200   -0.68695800
 C               -5.61000200    0.08827800   -3.24569900
 O                -5.96979900    0.95742100   -2.45884300
 N               -4.67510800    0.32561900   -4.19908100
 H               -4.32846700   -0.45895800   -4.73196400
 C               -4.00243800    1.60174100   -4.27804700
 H               -3.71382800    1.93893400   -3.27458000
 C               -2.74064200    1.49889800   -5.16965500
 H               -2.91912200    1.98360300   -6.13611100
 H               -2.55130200    0.44054400   -5.37126000
 C               -1.51077900    2.08939500   -4.51460400
 C               -1.49847100    3.42167000   -4.07843200
 H               -2.38756400    4.03341400   -4.21239900
 C               -0.36745600    3.95590900   -3.46709100
 H               -0.35170600    4.98713400   -3.12237000
 C                0.77164100    3.16423300   -3.30754500
 H                1.65739100    3.58792400   -2.84072000
 C               -0.36814600    1.30826200   -4.34348800
 H               -0.37377400    0.26616800   -4.65925600
 C                0.77356400    1.84813300   -3.75010600
 H                1.66420400    1.23794900   -3.64159300
 C               -4.97954000    2.65714100   -4.79086500
 O                -4.93545500    3.82125300   -4.47445300
 N               -8.71861400   -4.09128400    5.27815700
 H               -8.73986900   -4.91523700    4.70261500
 C               -8.05886800   -2.90811900    4.79195000
 H               -7.45299300   -2.43288600    5.57818800
 C               -7.14093300   -3.28796700    3.62127100
 H               -7.75181300   -3.71689800    2.81505500
 H               -6.47150700   -4.07613600    3.97967600
 C               -6.34312100   -2.11928400    3.08447100
 C               -5.20306700   -1.67472700    3.76044400
 H               -4.87575700   -2.19680300    4.65713200
 C               -4.49454300   -0.56209800    3.31102400
 H               -3.61562900   -0.22800300    3.85676400
 C               -4.91798900    0.12443400    2.17100700
 H               -4.40223100    1.02006600    1.83334600
 C               -6.73639100   -1.43998800    1.92568900
 H               -7.61760700   -1.77530200    1.38147900
 C               -6.03216000   -0.32376700    1.47500100
 H               -6.35096300    0.20135900    0.58073600
 C               -9.07286200   -1.87904400    4.32375500
 O                -9.10861300   -0.73524500    4.70331600
 N               -0.97891100    1.50052200    6.37178700
 H               -0.90958400    1.34703800    7.36208300
 C                0.16862100    1.36865200    5.51624500
 H                0.08844900    2.09441500    4.69110300
 C                1.47937200    1.66104500    6.27812900
 H                1.28822500    2.58568400    6.83953900
 C                1.82264100    0.54517500    7.27354400
 H                2.64479900    0.85942900    7.92067500
 H                2.14992500   -0.35904800    6.74728100
 H                0.98310200    0.27047800    7.91870700
 C                2.66538900    1.90683200    5.32923900
 H                2.75140800    1.07073200    4.62068000
 H                3.58048900    1.89405100    5.93187100
 C                2.60513200    3.23175600    4.56785500
 H                2.57253400    4.07595600    5.26376400
 H                1.73152000    3.31053100    3.91384000
 H                3.49105500    3.34804900    3.93711900
 C                0.24941800   -0.01399600    4.88577200
 O                 0.79390600   -0.24318600    3.82967700
 N               -0.47535700   -6.88498900    2.92981800
 H               -0.35325700   -6.27721200    3.73566600
 C                0.80656200   -7.27817700    2.35356300
 H                0.64313400   -7.70472600    1.35668800
 C                1.70932100   -6.03584800    2.24075600
 H                1.91905100   -5.66990700    3.25779200
 H                1.12171000   -5.25113500    1.75287700
 C                3.00424700   -6.24544400    1.50579100
 C                4.14396800   -6.83049000    1.99063700
 H                4.32481100   -7.28999500    2.95294600
 N                5.14389600   -6.78049600    1.04596500
 H                6.05475200   -7.19981400    1.14289300
 C                4.67139500   -6.14959900   -0.08218000
 C                3.32392200   -5.79478800    0.17096600
 C                2.61227600   -5.10173000   -0.82540200
 H                1.57097900   -4.82932000   -0.66418300
 C                3.25020200   -4.77692000   -2.01510000
 H                2.71054900   -4.21966200   -2.77730900
 C                5.31898500   -5.84191100   -1.28743200
 H                6.35206900   -6.12917000   -1.46094500
 C                4.59694600   -5.14918400   -2.24611100
 H                5.07136600   -4.88295400   -3.18526900
 C                1.50951900   -8.32807300    3.19205700
 O                 1.93677800   -9.37775900    2.78085700
 N               11.28100400   -0.95284900   -1.75218300
 H               10.99715000   -1.87242700   -1.43165600
 C               10.20516200    0.02513100   -1.64709500
 H                9.51546500    0.02350400   -2.50878200
 C                9.41014000   -0.23979500   -0.36348400
 H               10.09578100   -0.30632900    0.48590000
 H                8.89261000   -1.20080100   -0.46337500
 C                8.42348000    0.87381400   -0.05122300
 O                 8.62570100    1.68999600    0.83045000
 N                7.32531800    0.92892800   -0.85384000
 H                6.69522400    1.70566000   -0.72549200
 H                7.17390800    0.29284400   -1.61986400
 C               10.81963100    1.41024600   -1.58771800
 O                10.39208300    2.34069900   -2.22438900
 Mg              -2.80155600    7.56349100    0.04085200
 Mg               1.68641300    8.83716200    1.92408700
 C                2.61393000   -2.68107900    2.41811600
 H                1.63395100   -2.22879000    2.60474100
 H                3.11198600   -2.75443000    3.40047200
 H                2.55781400   -3.68542300    1.99873800
 C                4.49297000   -2.43242600    0.75994200
 H                5.24346700   -1.74631500    0.37124800
 H                3.94833300   -2.90928500   -0.07782600
 H                4.95163300   -3.27770100    1.28925200
 C                3.13061400    1.92940200   -0.99910800
 H                2.40585800    1.79777800   -1.79880200
 H                4.00880300    1.31497300   -1.23467900
 H                3.43363800    2.98076500   -1.00648100
 C               -0.84560500   -1.86700800    0.77185900
 H               -1.93431400   -1.89305400    0.68807400
 H               -0.58642700   -1.13882300    1.55693000
 H               -0.51959000   -2.85452700    1.12198800
 C               -1.45625200    1.87750100    2.00142500
 H               -0.77181500    2.60824400    2.43296700
 H               -1.48100600    0.96506600    2.61528100
 H               -2.45613600    2.32636200    2.05424000
 C                1.24679700    2.42822800    0.62963100
 H                1.08263500    2.49588400    1.70915700
 H                1.41917900    3.45921300    0.28880700
 O               -0.09878500    4.80268600    2.34255500
 P                -0.26288300    6.13528200    1.71584400
 O               -1.77905800    6.62706800    1.47088000
 O                0.53146600    7.33680900    2.45696700
 O                0.39240000    6.14048600    0.21123200
 P                 0.44321000    7.44408300   -0.80439100
 O                1.05584600    7.03915200   -2.08537400
 O                1.23739900    8.55579900    0.05015100
 O               -1.10239900    7.91029600   -0.88428000
 C                0.02518100    1.84111500   -0.03394800
 H                0.12952100    1.59506800   -1.09117900
 C               -1.13532000    1.53659300    0.56489700
 C               -2.27103200    0.80219600   -0.12378900
 H               -3.09352900    1.51164700   -0.30345200
 H               -2.67677800    0.09450400    0.60830300
 C               -1.99407200    0.06746200   -1.44624700
 H               -1.90101000    0.81137400   -2.24496200
 H               -2.87461000   -0.53925800   -1.70061400
 C               -0.74253300   -0.77515200   -1.49868100
 H               -0.15562400   -0.65597500   -2.41237200
 C               -0.18993700   -1.53388000   -0.54519200
 C                1.25561100   -1.97397700   -0.74337500
 H                1.36790400   -2.48995700   -1.70476800
 H                1.53830300   -2.69151400    0.03714900
 C                2.19866300   -0.75689200   -0.75132200
 H                1.82841500   -0.10155700   -1.54212600
 H                3.21580800   -1.03383500   -1.06264400
 C                2.20757000    0.06106600    0.54490100
 H                1.23662400   -0.04641100    1.03543800
 C                2.54077500    1.59843600    0.37813600
 C                3.62507600    1.90407100    1.42767100
 H                3.15176800    2.10887300    2.39038900
 H                4.23275600    2.77447400    1.16386000
 C                4.43042100    0.61184200    1.54709500
 H                5.12038000    0.60140500    2.39684800
 H                5.00800700    0.41614700    0.63749400
 C                3.29255400   -0.38692100    1.72311400
 H                2.72439100   -0.16393600    2.63313300
 C                3.48322500   -1.79774500    1.61905400
 H                -1.90258300    1.56487600    5.98264000
 H                -0.22470200   -0.83205200    5.47330600
 H                -9.46459800   -3.99784500    5.94594600
 H                -9.81309600   -2.26680900    3.58234300
 H                -1.03497000   -7.68278000    3.21489900
 H                 1.61649200   -8.05217000    4.27153900
 H                11.62197800   -1.03516200   -2.70305300
 H                11.68788000    1.51292500   -0.90163400
 H                -6.66117200   -1.82396100   -5.11078100
 H                -5.79645500    2.27452800   -5.44306200
 H                -3.23384400   -5.26749900   -3.62418000
 H                -2.75450500   -3.60961600   -6.45626300
 
Title: intermediate B
N                   -2.57725700   -5.26515700   -4.39165000
H                   -2.02048900   -6.10870100   -4.37700000
C                   -1.79694000   -4.04042800   -4.49857600
H                   -1.67958200   -3.49765100   -3.54665200
C                   -0.41436800   -4.34737400   -5.08236000
H                   -0.53635800   -4.87715800   -6.03718400
H                    0.12221700   -5.00304700   -4.39158800
C                    0.41294500   -3.08213100   -5.24759100
O                    1.05539100   -2.62399200   -4.31972800
N                    0.33622500   -2.47443300   -6.46490400
H                    0.89120600   -1.64335100   -6.61405500
H                   -0.07288300   -2.92790100   -7.26616100
C                   -2.55420400   -3.15503600   -5.46161700
O                   -2.96269600   -2.05096500   -5.18394600
N                   -6.11082900   -2.18078500   -4.34179600
H                   -5.15035100   -2.29358200   -4.64500500
C                   -6.21340800   -1.33564600   -3.17937500
H                   -7.27322700   -1.15794400   -2.95961900
C                   -5.61288600   -2.06572500   -1.95568400
H                   -5.59397300   -1.36012800   -1.12625900
O                   -4.26176200   -2.41446900   -2.24254300
H                   -4.28070300   -3.24025800   -2.73679300
C                   -6.41618100   -3.29676200   -1.55616800
H                   -6.46076000   -4.00356100   -2.39017100
H                   -7.44337300   -3.02943900   -1.29075600
H                   -5.95419300   -3.77302200   -0.68695800
C                   -5.61000200    0.08827800   -3.24569900
O                   -5.96979900    0.95742100   -2.45884300
N                   -4.67510300    0.32561600   -4.19908200
H                   -4.32846700   -0.45895800   -4.73196400
C                   -4.00245800    1.60177600   -4.27805300
H                   -3.71379500    1.93889300   -3.27455700
C                   -2.74064300    1.49890500   -5.16965700
H                   -2.91912200    1.98360300   -6.13611100
H                   -2.55130200    0.44054400   -5.37126000
C                   -1.51077900    2.08939500   -4.51460400
C                   -1.49847100    3.42167000   -4.07843200
H                   -2.38756400    4.03341400   -4.21239900
C                   -0.36745400    3.95591100   -3.46709800
H                   -0.35170900    4.98713100   -3.12236400
C                    0.77160900    3.16419300   -3.30744600
H                    1.65735400    3.58797000   -2.84071900
C                   -0.36811300    1.30829300   -4.34357900
H                   -0.37377400    0.26616800   -4.65925600
C                    0.77370800    1.84832700   -3.75018800
H                    1.66402700    1.23766900   -3.64145300
C                   -4.97954500    2.65713700   -4.79086200
O                   -4.93545500    3.82125300   -4.47445300
N                   -8.71861400   -4.09128400    5.27815700
H                   -8.73986900   -4.91523700    4.70261500
C                   -8.05886800   -2.90811900    4.79195000
H                   -7.45299300   -2.43288600    5.57818800
C                   -7.14093300   -3.28796700    3.62127100
H                   -7.75181300   -3.71689800    2.81505500
H                   -6.47150700   -4.07613600    3.97967600
C                   -6.34312100   -2.11928400    3.08447100
C                   -5.20306700   -1.67472700    3.76044400
H                   -4.87575700   -2.19680300    4.65713200
C                   -4.49453700   -0.56210300    3.31101800
H                   -3.61562900   -0.22800300    3.85676400
C                   -4.91818200    0.12456800    2.17106700
H                   -4.40187100    1.01986900    1.83323200
C                   -6.73639100   -1.43998800    1.92568900
H                   -7.61760700   -1.77530200    1.38147900
C                   -6.03217000   -0.32375700    1.47501200
H                   -6.35096300    0.20135900    0.58073600
C                   -9.07286200   -1.87904400    4.32375500
O                   -9.10861300   -0.73524500    4.70331600
N                   -0.97891100    1.50052200    6.37178700
H                   -0.90958400    1.34703800    7.36208300
C                    0.16862300    1.36865200    5.51624600
H                    0.08844900    2.09441500    4.69110300
C                    1.47936700    1.66104900    6.27812300
H                    1.28822500    2.58568400    6.83953900
C                    1.82264100    0.54517500    7.27354400
H                    2.64479900    0.85942900    7.92067500
H                    2.14992500   -0.35904800    6.74728100
H                    0.98310200    0.27047800    7.91870700
C                    2.66564600    1.90685800    5.32926300
H                    2.75121000    1.07073100    4.62065400
H                    3.58048500    1.89404500    5.93187900
C                    2.60502000    3.23180500    4.56781200
H                    2.57254600    4.07594500    5.26377800
H                    1.73152200    3.31050900    3.91383500
H                    3.49106200    3.34799000    3.93710400
C                    0.24947000   -0.01393300    4.88578500
O                    0.79382300   -0.24326500    3.82969500
N                   -0.47535700   -6.88498900    2.92981800
H                   -0.35325700   -6.27721200    3.73566600
C                    0.80655400   -7.27816900    2.35358500
H                    0.64313400   -7.70472600    1.35668800
C                    1.70928400   -6.03583900    2.24080500
H                    1.91902800   -5.66991900    3.25780100
H                    1.12149100   -5.25076700    1.75259400
C                    3.00422000   -6.24543800    1.50578700
C                    4.14396100   -6.83051100    1.99062800
H                    4.32481100   -7.28999500    2.95294600
N                    5.14389100   -6.78050900    1.04595900
H                    6.05475200   -7.19981400    1.14289300
C                    4.67141800   -6.14953100   -0.08215800
C                    3.32394700   -5.79492400    0.17092000
C                    2.61224100   -5.10261400   -0.82402700
H                    1.57121900   -4.82757600   -0.66564300
C                    3.25013300   -4.77720100   -2.01527900
H                    2.71050400   -4.21969500   -2.77727700
C                    5.31902000   -5.84186200   -1.28742200
H                    6.35203500   -6.12926500   -1.46098800
C                    4.59692000   -5.14911500   -2.24607800
H                    5.07136900   -4.88305300   -3.18529600
C                    1.50951900   -8.32807300    3.19205700
O                    1.93677800   -9.37775900    2.78085700
N                   11.28100400   -0.95284900   -1.75218300
H                   10.99715000   -1.87242700   -1.43165600
C                   10.20516200    0.02513100   -1.64709500
H                    9.51546500    0.02350400   -2.50878200
C                    9.41014000   -0.23979500   -0.36348400
H                   10.09578100   -0.30632900    0.48590000
H                    8.89261000   -1.20080100   -0.46337500
C                    8.42338500    0.87370300   -0.05110200
O                    8.62570100    1.68999600    0.83045000
N                    7.32579100    0.92937800   -0.85425700
H                    6.69508300    1.70552000   -0.72541600
H                    7.17368800    0.29271300   -1.61960400
C                   10.81963100    1.41024600   -1.58771800
O                   10.39208300    2.34069900   -2.22438900
Mg                  -2.80155300    7.56349000    0.04086000
Mg                   1.68642400    8.83714600    1.92408400
C                    4.51788800   -3.06223100    2.25368700
H                    3.80367300   -3.25212500    3.06193200
H                    5.36204500   -2.50159000    2.67165100
H                    4.89391900   -4.02827500    1.89897900
C                    4.85245400   -2.21449700   -0.06649900
H                    5.82778000   -1.84660700    0.27235900
H                    4.51871200   -1.55241700   -0.87476100
H                    4.99746600   -3.21285500   -0.48687600
C                    3.26350100    1.57725300   -0.75281300
H                    2.52925700    1.54655300   -1.56234100
H                    4.04595100    0.84472900   -0.98608400
H                    3.71222600    2.57659600   -0.76608400
C                   -1.86085300   -2.16391200    0.63596900
H                   -2.72478800   -2.40753900    0.01070100
H                   -2.21524200   -1.56252600    1.48076400
H                   -1.44533100   -3.09171700    1.03579100
C                   -1.40312200    1.76571400    1.82197700
H                   -1.52210500    2.75282200    2.28991700
H                   -0.64894100    1.21571900    2.39241700
H                   -2.34624600    1.21516700    1.89379600
C                    1.47386300    2.28189300    0.91387400
H                    1.16911900    2.15015700    1.95711600
H                    1.84578600    3.31547800    0.84415900
O                   -0.13021600    4.78863700    2.32225100
P                   -0.26296500    6.13529400    1.71584700
O                   -1.78117100    6.63554300    1.47013400
O                    0.53681100    7.32543300    2.45850000
O                    0.38885200    6.14055000    0.20914300
P                    0.44323000    7.44407300   -0.80440000
O                    1.05385300    7.03689900   -2.08612400
O                    1.23059400    8.55648900    0.05152600
O                   -1.10533900    7.90559300   -0.89105900
C                    0.28459400    2.17540200    0.01020100
H                    0.46300400    2.36300200   -1.04660100
C                   -0.98872800    1.95228200    0.38607800
C                   -2.08822900    1.87950300   -0.66762800
H                   -1.72486600    2.31045700   -1.60714700
H                   -2.98146100    2.43669800   -0.36224200
C                   -2.46845800    0.39357800   -0.90237200
H                   -2.98201300    0.25257700   -1.86719100
H                   -3.12208300    0.00187000   -0.11800000
C                   -1.16762500   -0.31014000   -0.93218300
H                   -0.44028900    0.10444200   -1.62717200
C                   -0.81465900   -1.41169300   -0.15491900
C                    0.53721900   -1.70430700   -0.03172400
H                    0.79272900   -2.54581700    0.61799800
H                    2.99921100   -2.87269300    0.77943200
C                    1.68625400   -0.90220900   -0.47825000
H                    1.41758500   -0.16613500   -1.23449700
H                    2.45762700   -1.56032900   -0.88796800
C                    2.20814900   -0.18503800    0.82980500
H                    1.36439200   -0.13635700    1.52841600
C                    2.63887300    1.31188300    0.62110000
C                    3.71306600    1.47167200    1.71388900
H                    3.20478600    1.59865700    2.67340600
H                    4.34168600    2.35399900    1.54871000
C                    4.48206600    0.15807200    1.72393900
H                    5.08580800    0.03146500    2.62773800
H                    5.16720300    0.11670300    0.87086200
C                    3.37416000   -0.90688100    1.60567600
H                    2.97750300   -1.06854500    2.61701700
C                    3.86709500   -2.28085200    1.10641100
H                   -1.90258300    1.56487600    5.98264000
H                   -0.22470800   -0.83205000    5.47330200
H                   -9.46459800   -3.99784500    5.94594600
H                   -9.81309600   -2.26680900    3.58234300
H                   -1.03497000   -7.68278000    3.21489900
H                    1.61649200   -8.05217000    4.27153900
H                   11.62197800   -1.03516200   -2.70305300
H                   11.68788000    1.51292500   -0.90163400
H                   -6.66117200   -1.82396100   -5.11078100
H                   -5.79645500    2.27452800   -5.44306200
H                   -3.23384400   -5.26749900   -3.62418000
H                   -2.75450500   -3.60961600   -6.45626300  
Title: intermediate C
 N                  -2.57750300   -5.26500500   -4.39170600
 H                  -2.02048600   -6.10870000   -4.37700200
 C                  -1.79600600   -4.04278400   -4.49734900
 H                  -1.68068100   -3.49475600   -3.54828100
 C                  -0.41436600   -4.34750200   -5.08228700
 H                  -0.53635800   -4.87715800   -6.03718400
 H                   0.12221700   -5.00304700   -4.39158800
 C                   0.41294500   -3.08213100   -5.24759100
 O                   1.05539100   -2.62399200   -4.31972800
 N                   0.33622500   -2.47443300   -6.46490400
 H                   0.89120600   -1.64335100   -6.61405500
 H                  -0.07288300   -2.92790100   -7.26616100
 C                  -2.55401200   -3.15495100   -5.46168900
 O                  -2.96269600   -2.05096500   -5.18394600
 N                  -6.11082900   -2.18078500   -4.34179600
 H                  -5.15035100   -2.29358200   -4.64500500
 C                  -6.21341100   -1.33565600   -3.17937900
 H                  -7.27322700   -1.15794400   -2.95961900
 C                  -5.61288300   -2.06570500   -1.95569200
 H                  -5.59397400   -1.36013600   -1.12625200
 O                  -4.26167900   -2.41445600   -2.24249700
 H                  -4.28070900   -3.24026400   -2.73678200
 C                  -6.41618000   -3.29676100   -1.55616200
 H                  -6.46076000   -4.00356100   -2.39017100
 H                  -7.44337300   -3.02943900   -1.29075600
 H                  -5.95419300   -3.77302200   -0.68695800
 C                  -5.61000200    0.08827800   -3.24569900
 O                  -5.96979900    0.95742100   -2.45884300
 N                  -4.67511100    0.32562100   -4.19908100
 H                  -4.32846700   -0.45895800   -4.73196400
 C                  -4.00246700    1.60183200   -4.27807200
 H                  -3.71372000    1.93884900   -3.27451200
 C                  -2.74062100    1.49888900   -5.16969400
 H                  -2.91912200    1.98360300   -6.13611100
 H                  -2.55130200    0.44054400   -5.37126000
 C                  -1.51075300    2.08945700   -4.51449300
 C                  -1.49847400    3.42166700   -4.07842400
 H                  -2.38756700    4.03341000   -4.21239700
 C                  -0.36748000    3.95588800   -3.46702900
 H                  -0.35170600    4.98713400   -3.12237000
 C                   0.77145300    3.16425800   -3.30763700
 H                   1.65738000    3.58799400   -2.84079000
 C                  -0.36831200    1.30825200   -4.34369000
 H                  -0.37380100    0.26616000   -4.65918200
 C                   0.77398800    1.84813100   -3.75008700
 H                   1.66424000    1.23776300   -3.64141100
 C                  -4.97954600    2.65713700   -4.79086000
 O                  -4.93545500    3.82125300   -4.47445300
 N                  -8.71861400   -4.09128400    5.27815700
 H                  -8.73986900   -4.91523700    4.70261500
 C                  -8.05886800   -2.90811900    4.79195000
 H                  -7.45299300   -2.43288600    5.57818800
 C                  -7.14093300   -3.28796700    3.62127100
 H                  -7.75181300   -3.71689800    2.81505500
 H                  -6.47150700   -4.07613600    3.97967600
 C                  -6.34312100   -2.11928400    3.08447100
 C                  -5.20306700   -1.67472700    3.76044400
 H                  -4.87575700   -2.19680300    4.65713200
 C                  -4.49470700   -0.56194700    3.31117600
 H                  -3.61562900   -0.22800300    3.85676400
 C                  -4.91837600    0.12462800    2.17093000
 H                  -4.40155300    1.01968200    1.83347100
 C                  -6.73639100   -1.43998800    1.92568900
 H                  -7.61760700   -1.77530200    1.38147900
 C                  -6.03206600   -0.32385600    1.47490900
 H                  -6.35096300    0.20135900    0.58073600
 C                  -9.07286200   -1.87904400    4.32375500
 O                  -9.10861300   -0.73524500    4.70331600
 N                  -0.97891100    1.50052200    6.37178700
 H                  -0.90958400    1.34703800    7.36208300
 C                   0.16861700    1.36865400    5.51624200
 H                   0.08844900    2.09441500    4.69110300
 C                   1.47941000    1.66101600    6.27816900
 H                   1.28822500    2.58568400    6.83953900
 C                   1.82264100    0.54517500    7.27354400
 H                   2.64479900    0.85942900    7.92067500
 H                   2.14992500   -0.35904800    6.74728100
 H                   0.98310200    0.27047800    7.91870700
 C                   2.66624200    1.90695600    5.32921900
 H                   2.75038700    1.07046900    4.62071500
 H                   3.58052300    1.89409100    5.93182000
 C                   2.60490800    3.23179600    4.56783100
 H                   2.57254600    4.07594500    5.26377700
 H                   1.73152200    3.31050200    3.91383400
 H                   3.49109700    3.34797100    3.93710300
 C                   0.25000200   -0.01405000    4.88608400
 O                   0.79357700   -0.24325000    3.82906100
 N                  -0.47535700   -6.88498900    2.92981800
 H                  -0.35325700   -6.27721200    3.73566600
 C                   0.80654000   -7.27815500    2.35362300
 H                   0.64313400   -7.70472600    1.35668800
 C                   1.70949900   -6.03554300    2.24103100
 H                   1.91902600   -5.66992100    3.25780200
 H                   1.12170500   -5.25141200    1.75244000
 C                   3.00420000   -6.24551700    1.50572900
 C                   4.14396800   -6.83049000    1.99063700
 H                   4.32481100   -7.28999500    2.95294600
 N                   5.14389600   -6.78049500    1.04596600
 H                   6.05475200   -7.19981400    1.14289300
 C                   4.67139800   -6.14960300   -0.08217900
 C                   3.32390800   -5.79483000    0.17094600
 C                   2.61252700   -5.10128300   -0.82452800
 H                   1.57065800   -4.82914300   -0.66493200
 C                   3.25009600   -4.77732000   -2.01530000
 H                   2.71052400   -4.21963800   -2.77725000
 C                   5.31898500   -5.84188800   -1.28743600
 H                   6.35207100   -6.12917100   -1.46093500
 C                   4.59695600   -5.14916600   -2.24610500
 H                   5.07136700   -4.88295000   -3.18526700
 C                   1.50951900   -8.32807300    3.19205700
 O                   1.93677800   -9.37775900    2.78085700
 N                  11.28100400   -0.95284900   -1.75218300
 H                  10.99715000   -1.87242700   -1.43165600
 C                  10.20516200    0.02513100   -1.64709500
 H                   9.51546500    0.02350400   -2.50878200
 C                   9.40997700   -0.23999700   -0.36327600
 H                  10.09578100   -0.30632900    0.48590000
 H                   8.89261000   -1.20080100   -0.46337500
 C                   8.42385800    0.87325400   -0.05178500
 O                   8.62583200    1.69014500    0.83028100
 N                   7.32596000    0.93094300   -0.85322100
 H                   6.69475600    1.70539300   -0.72604300
 H                   7.17323800    0.29196400   -1.61913600
 C                  10.81963100    1.41024600   -1.58771800
 O                  10.39208300    2.34069900   -2.22438900
 Mg                 -2.80157600    7.56350700    0.04082900
 Mg                  1.68647300    8.83716000    1.92404300
 C                   6.79642600   -2.78536200    2.40982100
 H                   6.65356700   -2.79859400    3.49534100
 H                   7.45950200   -1.94409200    2.17258500
 H                   7.31243600   -3.70780600    2.12410400
 C                   5.71211200   -2.67227000    0.15947900
 H                   6.30030000   -1.80022900   -0.15469600
 H                   4.78457800   -2.69857500   -0.42154200
 H                   6.28184200   -3.56646400   -0.11044200
 C                   3.80849600    0.03389300   -0.55621100
 H                   3.21834000   -0.66306000   -1.16185100
 H                   4.83943900   -0.32119000   -0.57146200
 H                   3.79268600    1.01377800   -1.05501500
 C                  -1.24994400   -1.12614200    1.48967800
 H                  -2.10931600   -1.32016300    0.83768200
 H                  -1.28953000   -0.06429300    1.78281800
 H                  -1.37978400   -1.70884600    2.40413200
 C                  -0.17982900    2.98711500   -0.01593400
 H                   0.76285200    3.50694400   -0.22399400
 H                  -0.24369800    3.05369100    1.09117000
 H                  -1.01524700    3.53934300   -0.44602300
 C                   1.97004300    0.98228900    0.89562500
 H                   1.46766200    0.83952300    1.86085200
 H                   2.22949400    2.04744900    0.82365900
 O                  -0.12324100    4.78637100    2.32114900
 P                  -0.26300300    6.13530900    1.71591500
 O                  -1.78071800    6.61877300    1.46303400
 O                   0.53150800    7.32271000    2.45295300
 O                   0.38607600    6.12762500    0.20686000
 P                   0.44322300    7.44407900   -0.80436200
 O                   1.05034600    7.02254300   -2.08272500
 O                   1.23251900    8.54624600    0.05336300
 O                  -1.10291900    7.90222100   -0.88485300
 C                   0.97702200    0.67948200   -0.23310700
 H                   1.46127000    0.93853800   -1.21115900
 C                  -0.14801700    1.59244600   -0.41719900
 C                  -1.26945000    0.90811900   -1.08357200
 H                  -1.63464500    1.51039900   -1.92728700
 H                  -2.09106300    0.90970500   -0.34471900
 C                  -0.77880100   -0.50894700   -1.41538100
 H                  -0.42370000   -0.53466800   -2.44826600
 H                  -1.57037900   -1.25465100   -1.32281000
 C                   0.41098100   -0.75988500   -0.46240100
 H                   1.16721600   -1.35536800   -0.97709000
 C                   0.07446900   -1.44005300    0.84356700
 C                   0.99146000   -2.18387000    1.47380200
 H                   0.71611400   -2.59373200    2.44527800
 H                   4.86893600   -3.55367600    1.90310100
 C                   2.44580800   -2.33275000    1.10514000
 H                   2.59909400   -2.41446000    0.02409800
 H                   2.82276300   -3.27161800    1.52566800
 C                   3.23804100   -1.14917700    1.70094300
 H                   2.68883800   -0.86001600    2.60480800
 C                   3.29442700    0.17878600    0.88174300
 C                   4.34794300    0.94511500    1.71021200
 H                   3.87493900    1.30394400    2.63367000
 H                   4.73206600    1.82587700    1.18007500
 C                   5.43576500   -0.08500800    2.03394000
 H                   6.01624900    0.19434900    2.91700200
 H                   6.14747300   -0.14237800    1.20417900
 C                   4.69182300   -1.43305900    2.21088900
 H                   4.59669200   -1.62919700    3.28744700
 C                   5.46131200   -2.65643000    1.66757300
 H                  -1.90258300    1.56487600    5.98264000
 H                  -0.22480600   -0.83203300    5.47324700
 H                  -9.46459800   -3.99784500    5.94594600
 H                  -9.81309600   -2.26680900    3.58234300
 H                  -1.03497000   -7.68278000    3.21489900
 H                   1.61649200   -8.05217000    4.27153900
 H                  11.62197800   -1.03516200   -2.70305300
 H                  11.68788000    1.51292500   -0.90163400
 H                  -6.66117200   -1.82396100   -5.11078100
 H                  -5.79645500    2.27452800   -5.44306200
 H                  -3.23384400   -5.26749900   -3.62418000
 H                  -2.75450500   -3.60961600   -6.45626300 
Title: intermediate D
N                   -2.57750200   -5.26500800   -4.39170400
 H                   -2.02048900   -6.10870100   -4.37700000
 C                   -1.79600600   -4.04278400   -4.49734900
 H                   -1.68068100   -3.49475600   -3.54828100
 C                   -0.41436600   -4.34750200   -5.08228700
 H                   -0.53635800   -4.87715800   -6.03718400
 H                    0.12221700   -5.00304700   -4.39158800
 C                    0.41294500   -3.08213100   -5.24759100
 O                    1.05539100   -2.62399200   -4.31972800
 N                    0.33622500   -2.47443300   -6.46490400
 H                    0.89120600   -1.64335100   -6.61405500
 H                   -0.07288300   -2.92790100   -7.26616100
 C                   -2.55401200   -3.15495100   -5.46168900
 O                   -2.96269600   -2.05096500   -5.18394600
 N                   -6.11082900   -2.18078500   -4.34179600
 H                   -5.15035100   -2.29358200   -4.64500500
 C                   -6.21341000   -1.33565100   -3.17937700
 H                   -7.27322700   -1.15794300   -2.95961900
 C                   -5.61288900   -2.06578700   -1.95562100
 H                   -5.59397200   -1.36011000   -1.12627400
 O                   -4.26174300   -2.41438500   -2.24264700
 H                   -4.28071200   -3.24028200   -2.73675300
 C                   -6.41617900   -3.29676100   -1.55616200
 H                   -6.46076000   -4.00356100   -2.39017100
 H                   -7.44337300   -3.02943900   -1.29075600
 H                   -5.95419300   -3.77302200   -0.68695800
 C                   -5.61000200    0.08827800   -3.24569900
 O                   -5.96979900    0.95742100   -2.45884300
 N                   -4.67510800    0.32561900   -4.19908300
 H                   -4.32846700   -0.45895800   -4.73196400
 C                   -4.00239100    1.60175300   -4.27806100
 H                   -3.71382300    1.93899000   -3.27451700
 C                   -2.74062100    1.49891400   -5.16969600
 H                   -2.91912200    1.98360300   -6.13611100
 H                   -2.55130200    0.44054400   -5.37126000
 C                   -1.51075900    2.08945200   -4.51447500
 C                   -1.49847400    3.42166700   -4.07842500
 H                   -2.38756700    4.03341000   -4.21239700
 C                   -0.36747600    3.95589200   -3.46704100
 H                   -0.35171200    4.98713000   -3.12235700
 C                    0.77144900    3.16425400   -3.30762700
 H                    1.65738000    3.58799400   -2.84079000
 C                   -0.36828700    1.30825400   -4.34370100
 H                   -0.37381200    0.26615100   -4.65919800
 C                    0.77397100    1.84810700   -3.75008500
 H                    1.66419700    1.23787700   -3.64145900
 C                   -4.97954900    2.65712900   -4.79087200
 O                   -4.93545500    3.82125300   -4.47445300
 N                   -8.71861400   -4.09128400    5.27815700
 H                   -8.73986900   -4.91523700    4.70261500
 C                   -8.05886800   -2.90811900    4.79195000
 H                   -7.45299300   -2.43288600    5.57818800
 C                   -7.14093300   -3.28796700    3.62127100
 H                   -7.75181300   -3.71689800    2.81505500
 H                   -6.47150700   -4.07613600    3.97967600
 C                   -6.34312100   -2.11928400    3.08447100
 C                   -5.20306700   -1.67472700    3.76044400
 H                   -4.87575700   -2.19680300    4.65713200
 C                   -4.49471300   -0.56194100    3.31118200
 H                   -3.61562900   -0.22800300    3.85676400
 C                   -4.91870600    0.12484500    2.17099900
 H                   -4.40117600    1.01947600    1.83344600
 C                   -6.73639100   -1.43998800    1.92568900
 H                   -7.61760700   -1.77530200    1.38147900
 C                   -6.03199800   -0.32392100    1.47484200
 H                   -6.35096300    0.20135900    0.58073600
 C                   -9.07286200   -1.87904400    4.32375500
 O                   -9.10861300   -0.73524500    4.70331600
 N                   -0.97891100    1.50052200    6.37178700
 H                   -0.90958400    1.34703800    7.36208300
 C                    0.16858600    1.36866300    5.51622000
 H                    0.08844900    2.09441500    4.69110300
 C                    1.47935900    1.66105500    6.27811600
 H                    1.28822500    2.58568400    6.83953900
 C                    1.82264100    0.54517500    7.27354400
 H                    2.64479900    0.85942900    7.92067500
 H                    2.14992500   -0.35904800    6.74728100
 H                    0.98310200    0.27047800    7.91870700
 C                    2.66538000    1.90674600    5.32936700
 H                    2.75151900    1.07088900    4.62070300
 H                    3.58049500    1.89405300    5.93186200
 C                    2.60509400    3.23181100    4.56781600
 H                    2.57254600    4.07594500    5.26377800
 H                    1.73152200    3.31050900    3.91383500
 H                    3.49106200    3.34799000    3.93710400
 C                    0.25102700   -0.01146100    4.88604600
 O                    0.79169600   -0.24658500    3.82925000
 N                   -0.47535700   -6.88498900    2.92981800
 H                   -0.35325700   -6.27721200    3.73566600
 C                    0.80656200   -7.27817700    2.35356200
 H                    0.64313400   -7.70472600    1.35668800
 C                    1.70932000   -6.03585100    2.24075300
 H                    1.91904900   -5.66990900    3.25779300
 H                    1.12171200   -5.25113500    1.75288200
 C                    3.00424800   -6.24544200    1.50579200
 C                    4.14396800   -6.83049000    1.99063700
 H                    4.32481100   -7.28999500    2.95294600
 N                    5.14389600   -6.78049600    1.04596500
 H                    6.05475200   -7.19981400    1.14289300
 C                    4.67139500   -6.14959900   -0.08218000
 C                    3.32398900   -5.79458600    0.17105800
 C                    2.61223100   -5.10209300   -0.82508500
 H                    1.57107300   -4.82833000   -0.66445100
 C                    3.25014600   -4.77716600   -2.01523100
 H                    2.71052400   -4.21963800   -2.77725000
 C                    5.31898500   -5.84191100   -1.28743200
 H                    6.35206900   -6.12917000   -1.46094500
 C                    4.59695300   -5.14916600   -2.24610200
 H                    5.07136600   -4.88295400   -3.18526900
 C                    1.50951900   -8.32807300    3.19205700
 O                    1.93677800   -9.37775900    2.78085700
 N                   11.28100400   -0.95284900   -1.75218300
 H                   10.99715000   -1.87242700   -1.43165600
 C                   10.20516200    0.02513100   -1.64709500
 H                    9.51546500    0.02350400   -2.50878200
 C                    9.41013200   -0.23980500   -0.36347300
 H                   10.09578100   -0.30632900    0.48590000
 H                    8.89261000   -1.20080100   -0.46337500
 C                    8.42351700    0.87385100   -0.05127100
 O                    8.62570100    1.68999600    0.83045000
 N                    7.32536700    0.92897800   -0.85379800
 H                    6.69529500    1.70584900   -0.72560700
 H                    7.17392400    0.29285200   -1.61986500
 C                   10.81963100    1.41024600   -1.58771800
 O                   10.39208300    2.34069900   -2.22438900
 Mg                  -2.80149800    7.56348100    0.04092800
 Mg                   1.68650500    8.83722300    1.92405200
 C                    6.50007200   -2.09432300    2.02965500
 H                    6.41034400   -2.08331900    3.12079700
 H                    7.02019900   -1.17547900    1.73061600
 H                    7.13148800   -2.94400000    1.74998500
 C                    5.31242400   -2.24420500   -0.16581800
 H                    5.82501400   -1.34505700   -0.52767500
 H                    4.36700600   -2.34896500   -0.70537200
 H                    5.92744400   -3.10970000   -0.43361600
 C                    3.07047500    0.25236100   -0.89357500
 H                    2.58015000   -0.51855000   -1.49577100
 H                    4.14292700    0.05172100   -0.93545500
 H                    2.89324000    1.21979900   -1.37959200
 C                   -1.76483000   -1.74826800    1.20323800
 H                   -2.53526200   -2.06982700    0.49490100
 H                   -2.05286400   -0.75323500    1.56467600
 H                   -1.78708800   -2.42339600    2.06154500
 C                   -1.56905800    2.31933400    0.46207500
 H                   -0.79400800    3.03249600    0.75777700
 H                   -1.94470300    1.83408700    1.36990200
 H                   -2.39226800    2.88217600    0.01546600
 C                    1.16726500    0.93547000    0.60925300
 H                    0.77680400    0.89187200    1.64982600
 H                    1.22229800    2.01762100    0.41201600
 O                   -0.12944600    4.77990200    2.30361000
 P                   -0.26314500    6.13523600    1.71578200
 O                   -1.78065200    6.63497500    1.47155800
 O                    0.53791500    7.32002900    2.46016300
 O                    0.38493900    6.13977200    0.20654900
 P                    0.44324200    7.44409400   -0.80438800
 O                    1.05351000    7.03674400   -2.08597800
 O                    1.23032800    8.55430700    0.05364100
 O                   -1.10529600    7.90600800   -0.88986500
 C                    0.04836800    0.41279400   -0.19190700
 H                   -0.60287400    1.77513200   -1.39591000
 C                   -1.10663900    1.25723000   -0.53400200
 C                   -2.16914100    0.32744600   -1.14897300
 H                   -2.70992200    0.82428200   -1.95538700
 H                   -2.90817900    0.04701400   -0.39101300
 C                   -1.36592200   -0.88174300   -1.64918600
 H                   -1.01770800   -0.70825600   -2.67133400
 H                   -1.95409200   -1.80087900   -1.64793600
 C                   -0.14418000   -0.95392100   -0.71815900
 H                    0.75113400   -1.36620900   -1.18531000
 C                   -0.38273000   -1.73941100    0.60190400
 C                    0.65245300   -2.35090300    1.19255800
 H                    0.42959200   -2.89395400    2.11134600
 H                    4.67925300   -3.14674400    1.65682700
 C                    2.10499000   -2.27845100    0.80907700
 H                    2.23918500   -2.34325900   -0.27689300
 H                    2.61683300   -3.15536500    1.21840500
 C                    2.72985800   -0.99609700    1.38833200
 H                    2.16629000   -0.78660800    2.29871500
 C                    2.58133600    0.31504100    0.56071400
 C                    3.52669900    1.23430200    1.36424600
 H                    3.03103600    1.51341900    2.30350200
 H                    3.75895000    2.16260600    0.82882700
 C                    4.75972600    0.36895300    1.65258300
 H                    5.32818300    0.73997700    2.50992700
 H                    5.44670100    0.38444800    0.80071900
 C                    4.21587600   -1.06361500    1.87788000
 H                    4.16313200   -1.23582300    2.96153600
 C                    5.12879200   -2.19003200    1.35132400
 H                   -1.90258300    1.56487600    5.98264000
 H                   -0.22467700   -0.83205400    5.47332300
 H                   -9.46459800   -3.99784500    5.94594600
 H                   -9.81309600   -2.26680900    3.58234300
 H                   -1.03497000   -7.68278000    3.21489900
 H                    1.61649200   -8.05217000    4.27153900
 H                   11.62197800   -1.03516200   -2.70305300
 H                   11.68788000    1.51292500   -0.90163400
 H                   -6.66117200   -1.82396100   -5.11078100
 H                   -5.79645500    2.27452800   -5.44306200
 H                   -3.23384400   -5.26749900   -3.62418000
 H                   -2.75450500   -3.60961600   -6.45626300
Title: intermediate E
N                  -2.57743200   -5.26504900   -4.39168900
H                  -2.02045600   -6.10869300   -4.37700500
C                  -1.79629100   -4.04219100   -4.49765500
H                  -1.68038800   -3.49539200   -3.54790300
C                  -0.41436500   -4.34754700   -5.08226100
H                  -0.53635800   -4.87715800   -6.03718400
H                   0.12221700   -5.00304700   -4.39158800
C                   0.41294500   -3.08213100   -5.24759100
O                   1.05539100   -2.62399200   -4.31972800
N                   0.33622500   -2.47443300   -6.46490400
H                   0.89120600   -1.64335100   -6.61405500
H                  -0.07288300   -2.92790100   -7.26616100
C                  -2.55402700   -3.15495800   -5.46168300
O                  -2.96269600   -2.05096500   -5.18394600
N                  -6.11082900   -2.18078500   -4.34179600
H                  -5.15035100   -2.29358200   -4.64500500
C                  -6.21339300   -1.33560400   -3.17935700
H                  -7.27322700   -1.15794400   -2.95961900
C                  -5.61287700   -2.06570100   -1.95566900
H                  -5.59397400   -1.36014700   -1.12624300
O                  -4.26174000   -2.41452000   -2.24252800
H                  -4.28072200   -3.24024400   -2.73681600
C                  -6.41618200   -3.29676300   -1.55617300
H                  -6.46076000   -4.00356100   -2.39017100
H                  -7.44337300   -3.02943900   -1.29075600
H                  -5.95419300   -3.77302200   -0.68695800
C                  -5.61000200    0.08827800   -3.24569900
O                  -5.96979900    0.95742100   -2.45884300
N                  -4.67504100    0.32558400   -4.19908100
H                  -4.32846700   -0.45895800   -4.73196400
C                  -4.00287800    1.60210800   -4.27816300
H                  -3.71366500    1.93790800   -3.27275000
C                  -2.74062400    1.49902500   -5.16971300
H                  -2.91912200    1.98360300   -6.13611100
H                  -2.55130200    0.44054400   -5.37126000
C                  -1.51075900    2.08945200   -4.51447500
C                  -1.49847400    3.42166700   -4.07842400
H                  -2.38756700    4.03341000   -4.21239700
C                  -0.36748000    3.95588800   -3.46702900
H                  -0.35170600    4.98713400   -3.12237000
C                   0.77145000    3.16425500   -3.30762900
H                   1.65738000    3.58799400   -2.84079000
C                  -0.36828700    1.30825400   -4.34370100
H                  -0.37381200    0.26615100   -4.65919800
C                   0.77397100    1.84810700   -3.75008500
H                   1.66419700    1.23787700   -3.64145900
C                  -4.97937100    2.65728500   -4.79088900
O                  -4.93545500    3.82125300   -4.47445300
N                  -8.71861400   -4.09128400    5.27815700
H                  -8.73986900   -4.91523700    4.70261500
C                  -8.05886800   -2.90811900    4.79195000
H                  -7.45299300   -2.43288600    5.57818800
C                  -7.14093300   -3.28796700    3.62127100
H                  -7.75181300   -3.71689800    2.81505500
H                  -6.47150700   -4.07613600    3.97967600
C                  -6.34312100   -2.11928400    3.08447100
C                  -5.20306700   -1.67472700    3.76044400
H                  -4.87575700   -2.19680300    4.65713200
C                  -4.49417400   -0.56244900    3.31067300
H                  -3.61562900   -0.22800300    3.85676400
C                  -4.91988000    0.12659600    2.17380000
H                  -4.40035000    1.01871000    1.82948200
C                  -6.73639100   -1.43998800    1.92568900
H                  -7.61760700   -1.77530200    1.38147900
C                  -6.03174000   -0.32416800    1.47458800
H                  -6.35096300    0.20135900    0.58073600
C                  -9.07286200   -1.87904400    4.32375500
O                  -9.10861300   -0.73524500    4.70331600
N                  -0.97891100    1.50052200    6.37178700
H                  -0.90958400    1.34703800    7.36208300
C                   0.16869900    1.36863700    5.51628900
H                   0.08844900    2.09441500    4.69110300
C                   1.47934100    1.66107000    6.27809700
H                   1.28822500    2.58568400    6.83953900
C                   1.82264100    0.54517500    7.27354400
H                   2.64479900    0.85942900    7.92067500
H                   2.14992500   -0.35904800    6.74728100
H                   0.98310200    0.27047800    7.91870700
C                   2.66535700    1.90669100    5.32942900
H                   2.75130800    1.07082100    4.62059300
H                   3.58057300    1.89415900    5.93174700
C                   2.60506500    3.23180900    4.56781400
H                   2.57254600    4.07594500    5.26377800
H                   1.73152200    3.31050900    3.91383500
H                   3.49106200    3.34799000    3.93710400
C                   0.24959400   -0.01394200    4.88585100
O                   0.79357900   -0.24340900    3.82948100
N                  -0.47535700   -6.88498900    2.92981800
H                  -0.35325700   -6.27721200    3.73566600
C                   0.80656200   -7.27817700    2.35356200
H                   0.64313400   -7.70472600    1.35668800
C                   1.70932000   -6.03585100    2.24075300
H                   1.91904900   -5.66990900    3.25779300
H                   1.12171200   -5.25113500    1.75288200
C                   3.00424800   -6.24544200    1.50579200
C                   4.14396800   -6.83049000    1.99063700
H                   4.32481100   -7.28999500    2.95294600
N                   5.14389600   -6.78049600    1.04596500
H                   6.05475200   -7.19981400    1.14289300
C                   4.67139500   -6.14959900   -0.08218000
C                   3.32401000   -5.79452100    0.17108800
C                   2.61220200   -5.10234100   -0.82484500
H                   1.57087200   -4.82804400   -0.66495700
C                   3.25015400   -4.77713900   -2.01522000
H                   2.71052400   -4.21963800   -2.77725000
C                   5.31898500   -5.84191100   -1.28743200
H                   6.35206900   -6.12917000   -1.46094500
C                   4.59695300   -5.14916600   -2.24610200
H                   5.07136600   -4.88295400   -3.18526900
C                   1.50951900   -8.32807300    3.19205700
O                   1.93677800   -9.37775900    2.78085700
N                  11.28100400   -0.95284900   -1.75218300
H                  10.99715000   -1.87242700   -1.43165600
C                  10.20516200    0.02513100   -1.64709500
H                   9.51546500    0.02350400   -2.50878200
C                   9.41012200   -0.23981700   -0.36346100
H                  10.09578100   -0.30632900    0.48590000
H                   8.89261000   -1.20080100   -0.46337500
C                   8.42341500    0.87369700   -0.05114400
O                   8.62574800    1.69004900    0.83039100
N                   7.32527600    0.92900900   -0.85383500
H                   6.69493900    1.70561600   -0.72548500
H                   7.17382400    0.29277500   -1.61979600
C                  10.81963100    1.41024600   -1.58771800
O                  10.39208300    2.34069900   -2.22438900
Mg                 -2.80151100    7.56352400    0.04080500
Mg                  1.68660400    8.83722000    1.92397200
C                   5.48389900   -3.18919800    1.50890800
H                   4.84936500   -3.77408200    2.18452900
H                   6.07901000   -2.49143500    2.10956700
H                   6.17358800   -3.88381800    1.01691900
C                   5.56330200   -1.83067600   -0.58744200
H                   6.36924300   -1.27480400   -0.10181700
H                   5.03930300   -1.13177100   -1.25205400
H                   6.00732100   -2.61982700   -1.20445900
C                   3.12006000    1.43070000   -0.57151000
H                   2.56766300    1.46664600   -1.51457400
H                   4.10889400    1.00963600   -0.78669900
H                   3.25327900    2.46876100   -0.24960400
C                  -1.32340700   -2.90005400   -0.83887400
H                  -2.24692000   -2.62317700   -1.35369300
H                  -1.59062300   -3.15366800    0.19318200
H                  -0.91349200   -3.80555100   -1.29540300
C                  -0.82651600    3.28826200   -0.33682600
H                   0.12184700    3.63964300   -0.74971100
H                  -0.79801100    3.45245600    0.74276600
H                  -1.60629700    3.93499500   -0.75538200
C                   0.95798400    1.11715700    0.70623500
H                   0.54088600    0.67690800    1.61924000
H                   0.95167000    2.20269700    0.85062500
O                  -0.10359300    4.80741600    2.35356500
P                  -0.26321100    6.13510600    1.71632100
O                  -1.78639900    6.61159300    1.46039400
O                   0.51760200    7.34553300    2.44961000
O                   0.38968200    6.13900700    0.21068900
P                   0.44316400    7.44418000   -0.80453300
O                   1.04346000    7.02660000   -2.08812500
O                   1.24032300    8.55268700    0.04492000
O                  -1.10348500    7.91159700   -0.88383000
C                   0.03871700    0.81730100   -0.53054700
H                  -1.43840500    1.78109200   -1.74427000
C                  -1.13049400    1.83967000   -0.68973000
C                  -2.24347000    1.23852800    0.17361700
H                  -3.23132300    1.62522300   -0.08995700
H                  -2.05518600    1.46954200    1.22963300
C                  -2.11741400   -0.25973700   -0.08219200
H                  -2.72071700   -0.56903100   -0.95628500
H                  -2.44334300   -0.92444300    0.72963600
C                  -0.68897600   -0.49277500   -0.45345600
H                   0.66789400    0.83053500   -1.42460500
C                  -0.29085000   -1.79050800   -0.85273000
C                   0.97208600   -2.09257800   -1.32122600
H                   1.04549200   -3.03012500   -1.87015200
H                   4.01412000   -3.19447600   -0.01986400
C                   2.25183900   -1.38143000   -1.10793600
H                   2.27016900   -0.52651700   -1.80353500
H                   3.05040700   -2.04344200   -1.44826500
C                   2.45514200   -0.90062900    0.35543500
H                   1.59717500   -1.27924100    0.92099600
C                   2.41053900    0.64162200    0.54075600
C                   3.21138700    0.82505200    1.84330400
H                   2.57716500    0.53737800    2.68538000
H                   3.52402000    1.86303800    1.99355200
C                   4.37677400   -0.15964000    1.71582500
H                   4.86956700   -0.34316800    2.67505800
H                   5.14090300    0.22880400    1.03164100
C                   3.71089900   -1.42974100    1.15183200
H                   3.28517200   -1.96229900    2.01335900
C                   4.64247700   -2.44317600    0.46796200
H                  -1.90258300    1.56487600    5.98264000
H                  -0.22464600   -0.83206200    5.47333600
H                  -9.46459800   -3.99784500    5.94594600
H                  -9.81309600   -2.26680900    3.58234300
H                  -1.03497000   -7.68278000    3.21489900
H                   1.61649200   -8.05217000    4.27153900
H                  11.62197800   -1.03516200   -2.70305300
H                  11.68788000    1.51292500   -0.90163400
H                  -6.66117200   -1.82396100   -5.11078100
H                  -5.79645500    2.27452800   -5.44306200
H                  -3.23384400   -5.26749900   -3.62418000
H                  -2.75450500   -3.60961600   -6.45626300
Title: intermediate G/H
N                  -2.57750300   -5.26500500   -4.39170600
 H                  -2.02048900   -6.10870100   -4.37700000
 C                  -1.79600600   -4.04278400   -4.49734900
 H                  -1.68068100   -3.49475600   -3.54828100
 C                  -0.41436600   -4.34750200   -5.08228700
 H                  -0.53635800   -4.87715800   -6.03718400
 H                   0.12221700   -5.00304700   -4.39158800
 C                   0.41294500   -3.08213100   -5.24759100
 O                   1.05539100   -2.62399200   -4.31972800
 N                   0.33622500   -2.47443300   -6.46490400
 H                   0.89120600   -1.64335100   -6.61405500
 H                  -0.07288300   -2.92790100   -7.26616100
 C                  -2.55401200   -3.15495100   -5.46168900
 O                  -2.96269600   -2.05096500   -5.18394600
 N                  -6.11082900   -2.18078500   -4.34179600
 H                  -5.15035100   -2.29358200   -4.64500500
 C                  -6.21342600   -1.33565200   -3.17937000
 H                  -7.27322700   -1.15794400   -2.95961900
 C                  -5.61283100   -2.06585000   -1.95557900
 H                  -5.59407400   -1.35999400   -1.12640100
 O                  -4.26175900   -2.41443600   -2.24257100
 H                  -4.28070300   -3.24025800   -2.73679300
 C                  -6.41617400   -3.29676500   -1.55616500
 H                  -6.46076000   -4.00356100   -2.39017100
 H                  -7.44337300   -3.02943900   -1.29075600
 H                  -5.95419300   -3.77302200   -0.68695800
 C                  -5.61000200    0.08827800   -3.24569900
 O                  -5.96979900    0.95742100   -2.45884300
 N                  -4.67517500    0.32565500   -4.19907400
 H                  -4.32846700   -0.45895800   -4.73196400
 C                  -4.00214900    1.60173500   -4.27812400
 H                  -3.71424800    1.93894000   -3.27426900
 C                  -2.74061600    1.49883400   -5.16968000
 H                  -2.91912200    1.98360300   -6.13611100
 H                  -2.55130200    0.44054400   -5.37126000
 C                  -1.51075900    2.08945200   -4.51447500
 C                  -1.49847400    3.42166700   -4.07842400
 H                  -2.38756700    4.03341000   -4.21239700
 C                  -0.36748000    3.95588800   -3.46702900
 H                  -0.35170600    4.98713400   -3.12237000
 C                   0.77145000    3.16425500   -3.30762900
 H                   1.65738000    3.58799400   -2.84079000
 C                  -0.36828700    1.30825400   -4.34370100
 H                  -0.37381200    0.26615100   -4.65919800
 C                   0.77397100    1.84810700   -3.75008500
 H                   1.66419700    1.23787700   -3.64145900
 C                  -4.97952400    2.65715200   -4.79087300
 O                  -4.93545500    3.82125300   -4.47445300
 N                  -8.71861400   -4.09128400    5.27815700
 H                  -8.73986900   -4.91523700    4.70261500
 C                  -8.05886800   -2.90811900    4.79195000
 H                  -7.45299300   -2.43288600    5.57818800
 C                  -7.14093300   -3.28796700    3.62127100
 H                  -7.75181300   -3.71689800    2.81505500
 H                  -6.47150700   -4.07613600    3.97967600
 C                  -6.34312100   -2.11928400    3.08447100
 C                  -5.20306700   -1.67472700    3.76044400
 H                  -4.87575700   -2.19680300    4.65713200
 C                  -4.49456500   -0.56207900    3.31104300
 H                  -3.61562900   -0.22800300    3.85676400
 C                  -4.91916000    0.12539900    2.17176500
 H                  -4.40093500    1.01890100    1.83264600
 C                  -6.73639100   -1.43998800    1.92568900
 H                  -7.61760700   -1.77530200    1.38147900
 C                  -6.03196700   -0.32394600    1.47481400
 H                  -6.35096800    0.20135200    0.58074000
 C                  -9.07286200   -1.87904400    4.32375500
 O                  -9.10861300   -0.73524500    4.70331600
 N                  -0.97891100    1.50052200    6.37178700
 H                  -0.90958400    1.34703800    7.36208300
 C                   0.16870700    1.36863600    5.51629400
 H                   0.08844900    2.09441500    4.69110300
 C                   1.47940600    1.66101800    6.27816500
 H                   1.28822500    2.58568400    6.83953900
 C                   1.82264100    0.54517500    7.27354400
 H                   2.64479900    0.85942900    7.92067500
 H                   2.14992500   -0.35904800    6.74728100
 H                   0.98310200    0.27047800    7.91870700
 C                   2.66551000    1.90699400    5.32910200
 H                   2.75124300    1.07054600    4.62096500
 H                   3.58049100    1.89404800    5.93186900
 C                   2.60509800    3.23182400    4.56776100
 H                   2.57254600    4.07594500    5.26377800
 H                   1.73147800    3.31051800    3.91395200
 H                   3.49106200    3.34799000    3.93710400
 C                   0.24945800   -0.01364100    4.88571600
 O                   0.79371900   -0.24358000    3.82967700
 N                  -0.47535700   -6.88498900    2.92981800
 H                  -0.35325700   -6.27721200    3.73566600
 C                   0.80656400   -7.27817900    2.35355500
 H                   0.64313400   -7.70472600    1.35668800
 C                   1.70931900   -6.03587300    2.24071900
 H                   1.91904300   -5.66991200    3.25779500
 H                   1.12171000   -5.25106800    1.75289300
 C                   3.00425200   -6.24543600    1.50579700
 C                   4.14396800   -6.83049000    1.99063700
 H                   4.32481100   -7.28999500    2.95294600
 N                   5.14389600   -6.78049600    1.04596500
 H                   6.05475200   -7.19981400    1.14289300
 C                   4.67139500   -6.14959900   -0.08218000
 C                   3.32394300   -5.79472200    0.17099500
 C                   2.61233700   -5.10166500   -0.82512500
 H                   1.57083500   -4.82906500   -0.66446800
 C                   3.25016700   -4.77710300   -2.01520300
 H                   2.71052400   -4.21963800   -2.77725000
 C                   5.31898500   -5.84191100   -1.28743200
 H                   6.35206900   -6.12917000   -1.46094500
 C                   4.59695300   -5.14916600   -2.24610200
 H                   5.07136600   -4.88295400   -3.18526900
 C                   1.50951900   -8.32807300    3.19205700
 O                   1.93677800   -9.37775900    2.78085700
 N                  11.28100400   -0.95284900   -1.75218300
 H                  10.99715000   -1.87242700   -1.43165600
 C                  10.20516200    0.02513100   -1.64709500
 H                   9.51546500    0.02350400   -2.50878200
 C                   9.41013400   -0.23980100   -0.36347700
 H                  10.09578100   -0.30632900    0.48590000
 H                   8.89261000   -1.20080100   -0.46337500
 C                   8.42345100    0.87376000   -0.05118700
 O                   8.62571500    1.69001200    0.83043100
 N                   7.32532700    0.92893400   -0.85364600
 H                   6.69502000    1.70566400   -0.72569000
 H                   7.17400900    0.29295200   -1.61997200
 C                  10.81963100    1.41024600   -1.58771800
 O                  10.39208300    2.34069900   -2.22438900
 Mg                 -2.80173500    7.56350400    0.04044700
 Mg                  1.68614000    8.83704900    1.92382500
 C                   4.96773700   -2.69361200    2.58546700
 H                   4.38191500   -2.82680500    3.50111100
 H                   5.72015000   -1.91949800    2.77263900
 H                   5.49165200   -3.63267100    2.37898500
 C                   4.91373000   -2.18697900    0.12641200
 H                   5.74898200   -1.49408800    0.28095400
 H                   4.33056200   -1.82616700   -0.72804600
 H                   5.32557900   -3.16363700   -0.14904000
 C                   2.70107800    1.04017300   -0.81656000
 H                   2.09725200    0.67719600   -1.65093400
 H                   3.67862300    0.54919900   -0.87305900
 H                   2.84290200    2.11787500   -0.94269200
 C                  -1.22204400   -2.21714100    2.28031600
 H                  -2.12582200   -1.70080900    2.60721200
 H                  -0.58950300   -2.46623600    3.13626100
 H                  -1.52823000   -3.16011100    1.80583800
 C                  -2.18467100    2.57455900    0.12598500
 H                  -1.43195900    3.33393700    0.36150800
 H                  -2.52425300    2.15311800    1.07989900
 H                  -3.04720200    3.07077600   -0.33277600
 C                   0.61381600    1.45009700    0.51979500
 H                   0.27646400    1.60403600    1.55361600
 H                   0.75155500    2.45593200    0.10285500
 O                  -0.12890100    4.78634900    2.31444800
 P                  -0.26207400    6.13508900    1.71550300
 O                  -1.77826400    6.64167300    1.47247900
 O                   0.54121100    7.32331100    2.46052800
 O                   0.38671000    6.14160600    0.20729500
 P                   0.44313100    7.44449300   -0.80353400
 O                   1.05713300    7.04215000   -2.08484800
 O                   1.23076800    8.55767700    0.05367600
 O                  -1.10464100    7.90877100   -0.89010400
 C                  -0.46290500    0.69628700   -0.25700100
 H                  -1.32252200    2.00666200   -1.74494700
 C                  -1.64951800    1.50509700   -0.82903600
 C                  -2.69388200    0.40089000   -1.15851100
 H                  -2.65509100    0.12680900   -2.21892900
 H                  -3.71513300    0.74390300   -0.95409600
 C                  -2.34031800   -0.84914100   -0.30733800
 H                  -1.97918600   -1.66250700   -0.94531500
 H                  -3.18803600   -1.23336300    0.26773700
 C                  -1.18835900   -0.33641000    0.60342000
 H                  -0.02210700    0.20084100   -1.13168500
 C                  -0.45148100   -1.42596900    1.27126900
 C                   0.85624100   -1.82224000    1.05071500
 H                   1.22012100   -2.61782100    1.69552300
 H                   3.37686700   -3.15635200    1.25798800
 C                   1.66768700   -1.70066200   -0.27317600
 H                   1.12179000   -1.35275300   -1.14137600
 H                   2.23522300   -2.61250100   -0.43460300
 C                   2.10024500   -0.75870600    0.73108400
 C                   1.99859100    0.77403700    0.52952600
 C                   2.87566900    1.31202500    1.67434900
 H                   2.26913300    1.35375000    2.58370200
 H                   3.23622400    2.32276500    1.46128400
 C                   3.99050100    0.27780500    1.84665700
 H                   4.49590600    0.36355400    2.81285300
 H                   4.75529800    0.38262900    1.06938800
 C                   3.24298000   -1.06363900    1.72234000
 H                   2.75478100   -1.22151400    2.69449200
 C                   4.07472400   -2.31566400    1.40149000
 H                  -1.90258300    1.56487600    5.98264000
 H                  -0.22471300   -0.83205000    5.47330000
 H                  -9.46459800   -3.99784500    5.94594600
 H                  -9.81309600   -2.26680900    3.58234300
 H                  -1.03497000   -7.68278000    3.21489900
 H                   1.61649200   -8.05217000    4.27153900
 H                  11.62197800   -1.03516200   -2.70305300
 H                  11.68788000    1.51292500   -0.90163400
 H                  -6.66117200   -1.82396100   -5.11078100
 H                  -5.79645500    2.27452800   -5.44306200
 H                  -3.23384400   -5.26749900   -3.62418000
 H                  -2.75450500   -3.60961600   -6.45626300
 H                  -1.66918000    0.20746100    1.43486700
Title: intermediate I
 N                 -2.57750300   -5.26500500   -4.39170600
 H                 -2.02048900   -6.10870100   -4.37700000
 C                 -1.79600600   -4.04278400   -4.49734900
 H                 -1.68068100   -3.49475600   -3.54828100
 C                 -0.41436600   -4.34750200   -5.08228700
 H                 -0.53635800   -4.87715800   -6.03718400
 H                  0.12221700   -5.00304700   -4.39158800
 C                  0.41294500   -3.08213100   -5.24759100
 O                  1.05539100   -2.62399200   -4.31972800
 N                  0.33622500   -2.47443300   -6.46490400
 H                  0.89120600   -1.64335100   -6.61405500
 H                 -0.07288300   -2.92790100   -7.26616100
 C                 -2.55401200   -3.15495100   -5.46168900
 O                 -2.96269600   -2.05096500   -5.18394600
 N                 -6.11082900   -2.18078500   -4.34179600
 H                 -5.15035100   -2.29358200   -4.64500500
 C                 -6.21340800   -1.33564600   -3.17937500
 H                 -7.27322700   -1.15794400   -2.95961900
 C                 -5.61288600   -2.06572500   -1.95568400
 H                 -5.59397300   -1.36012800   -1.12625900
 O                 -4.26176200   -2.41446900   -2.24254300
 H                 -4.28070300   -3.24025800   -2.73679300
 C                 -6.41618100   -3.29676200   -1.55616800
 H                 -6.46076000   -4.00356100   -2.39017100
 H                 -7.44337300   -3.02943900   -1.29075600
 H                 -5.95419300   -3.77302200   -0.68695800
 C                 -5.61000200    0.08827800   -3.24569900
 O                 -5.96979900    0.95742100   -2.45884300
 N                 -4.67510600    0.32561800   -4.19908200
 H                 -4.32846700   -0.45895800   -4.73196400
 C                 -4.00244400    1.60165500   -4.27800900
 H                 -3.71381400    1.93897900   -3.27412900
 C                 -2.74064500    1.49894200   -5.16969400
 H                 -2.91912800    1.98361100   -6.13610600
 H                 -2.55129600    0.44054800   -5.37127400
 C                 -1.51070600    2.08939900   -4.51445200
 C                 -1.49848100    3.42165500   -4.07842100
 H                 -2.38757000    4.03340700   -4.21238800
 C                 -0.36747700    3.95590700   -3.46701700
 H                 -0.35171700    4.98711500   -3.12237600
 C                  0.77145400    3.16425900   -3.30763700
 H                  1.65738400    3.58799800   -2.84080100
 C                 -0.36829300    1.30830000   -4.34369100
 H                 -0.37382800    0.26614900   -4.65919100
 C                  0.77396400    1.84808700   -3.75006700
 H                  1.66420300    1.23787500   -3.64142100
 C                 -4.97951700    2.65715700   -4.79087600
 O                 -4.93545500    3.82125300   -4.47445300
 N                 -8.71861400   -4.09128400    5.27815700
 H                 -8.73986900   -4.91523700    4.70261500
 C                 -8.05886800   -2.90811900    4.79195000
 H                 -7.45299300   -2.43288600    5.57818800
 C                 -7.14093300   -3.28796700    3.62127100
 H                 -7.75181300   -3.71689800    2.81505500
 H                 -6.47150700   -4.07613600    3.97967600
 C                 -6.34312100   -2.11928400    3.08447100
 C                 -5.20306700   -1.67472700    3.76044400
 H                 -4.87575700   -2.19680300    4.65713200
 C                 -4.49449300   -0.56214600    3.31097600
 H                 -3.61562900   -0.22800300    3.85676400
 C                 -4.91868400    0.12522800    2.17204100
 H                 -4.40142600    1.01919300    1.83196900
 C                 -6.73639100   -1.43998800    1.92568900
 H                 -7.61760700   -1.77530200    1.38147900
 C                 -6.03205700   -0.32386400    1.47490000
 H                 -6.35096300    0.20135900    0.58073600
 C                 -9.07286200   -1.87904400    4.32375500
 O                 -9.10861300   -0.73524500    4.70331600
 N                 -0.97891100    1.50052200    6.37178700
 H                 -0.90958400    1.34703800    7.36208300
 C                  0.16874000    1.36863000    5.51631200
 H                  0.08844900    2.09441500    4.69110300
 C                  1.47940200    1.66102100    6.27816100
 H                  1.28822500    2.58568400    6.83953900
 C                  1.82264100    0.54517500    7.27354400
 H                  2.64479900    0.85942900    7.92067500
 H                  2.14992500   -0.35904800    6.74728100
 H                  0.98310200    0.27047800    7.91870700
 C                  2.66531700    1.90702500    5.32902900
 H                  2.75149900    1.07053600    4.62076200
 H                  3.58046100    1.89400700    5.93191300
 C                  2.60510200    3.23181400    4.56781300
 H                  2.57254500    4.07594400    5.26378000
 H                  1.73152000    3.31050900    3.91383500
 H                  3.49106200    3.34798900    3.93710400
 C                  0.24949800   -0.01351000    4.88570800
 O                  0.79367000   -0.24379400    3.82960600
 N                 -0.47535700   -6.88498900    2.92981800
 H                 -0.35325700   -6.27721200    3.73566600
 C                  0.80656200   -7.27817700    2.35356200
 H                  0.64313400   -7.70472600    1.35668800
 C                  1.70932000   -6.03585100    2.24075300
 H                  1.91904900   -5.66990900    3.25779300
 H                  1.12171200   -5.25113500    1.75288200
 C                  3.00424800   -6.24544200    1.50579200
 C                  4.14396800   -6.83049000    1.99063700
 H                  4.32481100   -7.28999500    2.95294600
 N                  5.14389600   -6.78049600    1.04596500
 H                  6.05475200   -7.19981400    1.14289300
 C                  4.67139500   -6.14959900   -0.08218000
 C                  3.32393000   -5.79476100    0.17097700
 C                  2.61208000   -5.10247300   -0.82539700
 H                  1.57120000   -4.82811500   -0.66413900
 C                  3.25024700   -4.77686500   -2.01509400
 H                  2.71052400   -4.21963800   -2.77725000
 C                  5.31898500   -5.84191100   -1.28743200
 H                  6.35206900   -6.12917000   -1.46094500
 C                  4.59695300   -5.14916600   -2.24610200
 H                  5.07136600   -4.88295400   -3.18526900
 C                  1.50951900   -8.32807300    3.19205700
 O                  1.93677800   -9.37775900    2.78085700
 N                 11.28100400   -0.95284900   -1.75218300
 H                 10.99715000   -1.87242700   -1.43165600
 C                 10.20516200    0.02513100   -1.64709500
 H                  9.51546500    0.02350400   -2.50878200
 C                  9.41013800   -0.23979700   -0.36348200
 H                 10.09578100   -0.30632900    0.48590000
 H                  8.89261000   -1.20080100   -0.46337500
 C                  8.42347100    0.87380900   -0.05121200
 O                  8.62570500    1.69000100    0.83044400
 N                  7.32517600    0.92874800   -0.85343300
 H                  6.69486100    1.70554700   -0.72569400
 H                  7.17413100    0.29304800   -1.62010700
 C                 10.81963100    1.41024600   -1.58771800
 O                 10.39208300    2.34069900   -2.22438900
 Mg                -2.80152200    7.56349100    0.04089400
 Mg                 1.68647000    8.83719900    1.92406900
 C                  4.59403000   -2.73795800    2.43099200
 H                  4.07223000   -2.81945200    3.39047600
 H                  5.39294400   -1.99626800    2.53918600
 H                  5.05605800   -3.70658800    2.21179700
 C                  4.38245800   -2.23054900   -0.02582600
 H                  5.14152300   -1.44108400    0.02596700
 H                  3.70404100   -2.01102700   -0.85854500
 H                  4.88912700   -3.17163500   -0.26113800
 C                  2.65140300    1.10812000   -0.74560100
 H                  2.13187300    0.76333900   -1.63741000
 H                  3.62677500    0.61312300   -0.70527000
 H                  2.80871300    2.18773300   -0.83206800
 C                 -1.35800300   -2.65878500    0.02961800
 H                 -2.25224000   -2.69351700   -0.60358700
 H                 -1.68061600   -2.61115100    1.07396400
 H                 -0.78618200   -3.57888800   -0.12362300
 C                 -1.58767200    3.58867000   -0.30664200
 H                 -0.69416000    4.11547000   -0.65245300
 H                 -1.57873700    3.61263500    0.78801400
 H                 -2.45912500    4.16156700   -0.65565400
 C                  0.50025000    1.65815900    0.52968600
 H                  0.07317200    1.64623100    1.54096700
 H                  0.77460800    2.70386300    0.34130800
 O                 -0.10369100    4.79697400    2.33239400
 P                 -0.26303300    6.13523500    1.71582300
 O                 -1.78045600    6.62328800    1.46753500
 O                  0.52786000    7.33711300    2.45567300
 O                  0.39617800    6.14329600    0.21150900
 P                  0.44323000    7.44408900   -0.80439600
 O                  1.04817700    7.02970400   -2.08691900
 O                  1.23788100    8.55614900    0.04654800
 O                 -1.10279800    7.90963300   -0.88453200
 C                 -0.53143900    1.17891500   -0.48554700
 H                 -1.68321300    2.23246300   -1.94648600
 C                 -1.68544500    2.17356700   -0.85690600
 C                 -2.97205200    1.45769100   -0.44259700
 H                 -3.85855100    1.78874300   -0.99467700
 H                 -3.14440700    1.66149400    0.61990400
 C                 -2.65682500   -0.02128300   -0.63776300
 H                 -2.63161900   -0.27530700   -1.70883100
 H                 -3.37469300   -0.69133300   -0.15363500
 C                 -1.24372400   -0.11342300   -0.02644600
 H                 -0.01026100    0.99165800   -1.42615900
 C                 -0.55773500   -1.42740900   -0.34247400
 C                  0.99650700   -1.60035900    0.07956400
 H                  1.22231900   -2.61880500    0.37415800
 H                  2.92230700   -3.18768600    1.20582900
 C                  0.43110200   -1.53865300   -1.39214700
 H                  0.58694900   -2.48628000   -1.90121900
 H                  0.71642600   -0.67174700   -1.97301800
 C                  1.79274200   -0.62903200    0.69576700
 C                  1.82752000    0.87107700    0.55364000
 C                  2.69697300    1.31874800    1.74905100
 H                  2.04816100    1.43661000    2.61917500
 H                  3.17145000    2.28294400    1.54614500
 C                  3.68249000    0.17675100    1.98612000
 H                  4.06104300    0.15375400    3.01087400
 H                  4.55261100    0.24802500    1.32414200
 C                  2.85215000   -1.07909000    1.66297200
 H                  2.23994800   -1.29525700    2.55886700
 C                  3.63449600   -2.35910300    1.30170000
 H                 -1.90258300    1.56487600    5.98264000
 H                 -0.22472300   -0.83204800    5.47329400
 H                 -9.46459800   -3.99784500    5.94594600
 H                 -9.81309600   -2.26680900    3.58234300
 H                 -1.03497000   -7.68278000    3.21489900
 H                  1.61649200   -8.05217000    4.27153900
 H                 11.62197800   -1.03516200   -2.70305300
 H                 11.68788000    1.51292500   -0.90163400
 H                 -6.66117200   -1.82396100   -5.11078100
 H                 -5.79645500    2.27452800   -5.44306200
 H                 -3.23384400   -5.26749900   -3.62418000
 H                 -2.75450500   -3.60961600   -6.45626300
 H                 -1.36651900   -0.07378300    1.06757400 
Title: TS A_B
 N                 -2.57725700   -5.26515700   -4.39165000
 H                 -2.02048900   -6.10870100   -4.37700000
 C                 -1.79694000   -4.04042800   -4.49857600
 H                 -1.67958200   -3.49765100   -3.54665200
 C                 -0.41436800   -4.34737400   -5.08236000
 H                 -0.53635800   -4.87715800   -6.03718400
 H                  0.12221700   -5.00304700   -4.39158800
 C                  0.41294500   -3.08213100   -5.24759100
 O                  1.05539100   -2.62399200   -4.31972800
 N                  0.33622500   -2.47443300   -6.46490400
 H                  0.89120600   -1.64335100   -6.61405500
 H                 -0.07288300   -2.92790100   -7.26616100
 C                 -2.55420400   -3.15503600   -5.46161700
 O                 -2.96269600   -2.05096500   -5.18394600
 N                 -6.11082900   -2.18078500   -4.34179600
 H                 -5.15035100   -2.29358200   -4.64500500
 C                 -6.21340800   -1.33564600   -3.17937500
 H                 -7.27322700   -1.15794400   -2.95961900
 C                 -5.61288600   -2.06572500   -1.95568400
 H                 -5.59397300   -1.36012800   -1.12625900
 O                 -4.26176200   -2.41446900   -2.24254300
 H                 -4.28070300   -3.24025800   -2.73679300
 C                 -6.41618100   -3.29676200   -1.55616800
 H                 -6.46076000   -4.00356100   -2.39017100
 H                 -7.44337300   -3.02943900   -1.29075600
 H                 -5.95419300   -3.77302200   -0.68695800
 C                 -5.61000200    0.08827800   -3.24569900
 O                 -5.96979900    0.95742100   -2.45884300
 N                 -4.67510300    0.32561600   -4.19908200
 H                 -4.32846700   -0.45895800   -4.73196400
 C                 -4.00245800    1.60177600   -4.27805300
 H                 -3.71379500    1.93889300   -3.27455700
 C                 -2.74064300    1.49890500   -5.16965700
 H                 -2.91912200    1.98360300   -6.13611100
 H                 -2.55130200    0.44054400   -5.37126000
 C                 -1.51077900    2.08939500   -4.51460400
 C                 -1.49847100    3.42167000   -4.07843200
 H                 -2.38756400    4.03341400   -4.21239900
 C                 -0.36745400    3.95591100   -3.46709800
 H                 -0.35170900    4.98713100   -3.12236400
 C                  0.77160900    3.16419300   -3.30744600
 H                  1.65735400    3.58797000   -2.84071900
 C                 -0.36811300    1.30829300   -4.34357900
 H                 -0.37377400    0.26616800   -4.65925600
 C                  0.77370800    1.84832700   -3.75018800
 H                  1.66402700    1.23766900   -3.64145300
 C                 -4.97954500    2.65713700   -4.79086200
 O                 -4.93545500    3.82125300   -4.47445300
 N                 -8.71861400   -4.09128400    5.27815700
 H                 -8.73986900   -4.91523700    4.70261500
 C                 -8.05886800   -2.90811900    4.79195000
 H                 -7.45299300   -2.43288600    5.57818800
 C                 -7.14093300   -3.28796700    3.62127100
 H                 -7.75181300   -3.71689800    2.81505500
 H                 -6.47150700   -4.07613600    3.97967600
 C                 -6.34312100   -2.11928400    3.08447100
 C                 -5.20306700   -1.67472700    3.76044400
 H                 -4.87575700   -2.19680300    4.65713200
 C                 -4.49453700   -0.56210300    3.31101800
 H                 -3.61562900   -0.22800300    3.85676400
 C                 -4.91818200    0.12456800    2.17106700
 H                 -4.40187100    1.01986900    1.83323200
 C                 -6.73639100   -1.43998800    1.92568900
 H                 -7.61760700   -1.77530200    1.38147900
 C                 -6.03217000   -0.32375700    1.47501200
 H                 -6.35096300    0.20135900    0.58073600
 C                 -9.07286200   -1.87904400    4.32375500
 O                 -9.10861300   -0.73524500    4.70331600
 N                 -0.97891100    1.50052200    6.37178700
 H                 -0.90958400    1.34703800    7.36208300
 C                  0.16862300    1.36865200    5.51624600
 H                  0.08844900    2.09441500    4.69110300
 C                  1.47936700    1.66104900    6.27812300
 H                  1.28822500    2.58568400    6.83953900
 C                  1.82264100    0.54517500    7.27354400
 H                  2.64479900    0.85942900    7.92067500
 H                  2.14992500   -0.35904800    6.74728100
 H                  0.98310200    0.27047800    7.91870700
 C                  2.66564600    1.90685800    5.32926300
 H                  2.75121000    1.07073100    4.62065400
 H                  3.58048500    1.89404500    5.93187900
 C                  2.60502000    3.23180500    4.56781200
 H                  2.57254600    4.07594500    5.26377800
 H                  1.73152200    3.31050900    3.91383500
 H                  3.49106200    3.34799000    3.93710400
 C                  0.24947000   -0.01393300    4.88578500
 O                  0.79382300   -0.24326500    3.82969500
 N                 -0.47535700   -6.88498900    2.92981800
 H                 -0.35325700   -6.27721200    3.73566600
 C                  0.80655400   -7.27816900    2.35358500
 H                  0.64313400   -7.70472600    1.35668800
 C                  1.70928400   -6.03583900    2.24080500
 H                  1.91902800   -5.66991900    3.25780100
 H                  1.12149100   -5.25076700    1.75259400
 C                  3.00422000   -6.24543800    1.50578700
 C                  4.14396100   -6.83051100    1.99062800
 H                  4.32481100   -7.28999500    2.95294600
 N                  5.14389100   -6.78050900    1.04595900
 H                  6.05475200   -7.19981400    1.14289300
 C                  4.67141800   -6.14953100   -0.08215800
 C                  3.32394700   -5.79492400    0.17092000
 C                  2.61224100   -5.10261400   -0.82402700
 H                  1.57121900   -4.82757600   -0.66564300
 C                  3.25013300   -4.77720100   -2.01527900
 H                  2.71050400   -4.21969500   -2.77727700
 C                  5.31902000   -5.84186200   -1.28742200
 H                  6.35203500   -6.12926500   -1.46098800
 C                  4.59692000   -5.14911500   -2.24607800
 H                  5.07136900   -4.88305300   -3.18529600
 C                  1.50951900   -8.32807300    3.19205700
 O                  1.93677800   -9.37775900    2.78085700
 N                 11.28100400   -0.95284900   -1.75218300
 H                 10.99715000   -1.87242700   -1.43165600
 C                 10.20516200    0.02513100   -1.64709500
 H                  9.51546500    0.02350400   -2.50878200
 C                  9.41014000   -0.23979500   -0.36348400
 H                 10.09578100   -0.30632900    0.48590000
 H                  8.89261000   -1.20080100   -0.46337500
 C                  8.42338500    0.87370300   -0.05110200
 O                  8.62570100    1.68999600    0.83045000
 N                  7.32579100    0.92937800   -0.85425700
 H                  6.69508300    1.70552000   -0.72541600
 H                  7.17368800    0.29271300   -1.61960400
 C                 10.81963100    1.41024600   -1.58771800
 O                 10.39208300    2.34069900   -2.22438900
 Mg                -2.80155300    7.56349000    0.04086000
 Mg                 1.68642400    8.83714600    1.92408400
 C                  2.76416800   -2.59275600    2.43998600
 H                  1.84751800   -2.19022700    2.87675300
 H                  3.55267800   -2.52294300    3.20260500
 H                  2.65458800   -3.64465000    2.16994700
 C                  4.41714700   -2.37038100    0.54304400
 H                  5.28775400   -2.20988200    1.19216500
 H                  4.63514600   -1.88703500   -0.41118300
 H                  4.29695800   -3.44381500    0.38757200
 C                  3.44748200    2.38911500   -0.95369400
 H                  2.71656700    2.27435600   -1.75525600
 H                  4.33062700    1.79812200   -1.22991100
 H                  3.74044300    3.44311800   -0.91965000
 C                 -0.38835300   -2.50072000    0.50272600
 H                 -1.47616500   -2.50938700    0.42271700
 H                 -0.12261600   -2.31584100    1.55122000
 H                 -0.02377200   -3.50006500    0.23999200
 C                 -0.97873600    1.80164600    1.92705600
 H                 -1.26445200    2.74505400    2.40939400
 H                 -0.10316200    1.41437800    2.45465700
 H                 -1.78765300    1.07096900    2.04631000
 C                  1.71077200    2.87343700    0.84545900
 H                  1.50623300    2.70145100    1.90599700
 H                  1.99448400    3.92992500    0.75650800
 O                 -0.11234400    4.80714900    2.35337100
 P                 -0.26296500    6.13529400    1.71584700
 O                 -1.77993000    6.62913400    1.46665500
 O                  0.53208300    7.33784500    2.45387100
 O                  0.39334400    6.13877700    0.21168600
 P                  0.44323000    7.44407300   -0.80440000
 O                  1.05389400    7.03372700   -2.08532600
 O                  1.23789200    8.55535000    0.04784100
 O                 -1.10227000    7.90935800   -0.88698000
 C                  0.46724700    2.60197400    0.03769100
 H                  0.54307900    2.80216800   -1.02654200
 C                 -0.68495200    2.06605600    0.47187000
 C                 -1.75930000    1.63772000   -0.51132200
 H                 -1.53618600    2.04954600   -1.50440100
 H                 -2.74523600    2.01471400   -0.21027700
 C                 -1.83999500    0.08641000   -0.62971200
 H                 -2.51604100   -0.18063100   -1.45361900
 H                 -2.25160700   -0.35864500    0.28193300
 C                 -0.45173800   -0.40346700   -0.90531100
 H                  0.07494900    0.26058000   -1.58509500
 C                  0.22312300   -1.45381100   -0.39143600
 C                  1.67051700   -1.56314200   -0.70490400
 H                  2.24142300   -1.94084300    0.45119800
 H                  2.01133900   -2.46228700   -1.22755900
 C                  2.41498000   -0.28198000   -0.91413700
 H                  1.89427600    0.30193600   -1.67750300
 H                  3.42768800   -0.45248000   -1.28802400
 C                  2.38557200    0.48760000    0.41822900
 H                  1.34829100    0.48167400    0.75281200
 C                  2.89088000    1.95725400    0.40765900
 C                  4.06144600    1.93873700    1.42757800
 H                  3.68174700    2.18046700    2.42271200
 H                  4.84580800    2.66452600    1.18746600
 C                  4.56256100    0.48827000    1.44487200
 H                  5.21269700    0.27021200    2.29876100
 H                  5.12517500    0.25670300    0.53210300
 C                  3.22901600   -0.26920000    1.47340000
 H                  2.74728500   -0.08369500    2.44168300
 C                  3.23089000   -1.77065700    1.26142600
 H                 -1.90258300    1.56487600    5.98264000
 H                 -0.22470800   -0.83205000    5.47330200
 H                 -9.46459800   -3.99784500    5.94594600
 H                 -9.81309600   -2.26680900    3.58234300
 H                 -1.03497000   -7.68278000    3.21489900
 H                  1.61649200   -8.05217000    4.27153900
 H                 11.62197800   -1.03516200   -2.70305300
 H                 11.68788000    1.51292500   -0.90163400
 H                 -6.66117200   -1.82396100   -5.11078100
 H                 -5.79645500    2.27452800   -5.44306200
 H                 -3.23384400   -5.26749900   -3.62418000
 H                 -2.75450500   -3.60961600   -6.45626300
Title: TS B_C
N                 -2.57725700   -5.26515700   -4.39165000
 H                 -2.02048900   -6.10870100   -4.37700000
 C                 -1.79694000   -4.04042800   -4.49857600
 H                 -1.67958200   -3.49765100   -3.54665200
 C                 -0.41436800   -4.34737400   -5.08236000
 H                 -0.53635800   -4.87715800   -6.03718400
 H                  0.12221700   -5.00304700   -4.39158800
 C                  0.41294500   -3.08213100   -5.24759100
 O                  1.05539100   -2.62399200   -4.31972800
 N                  0.33622500   -2.47443300   -6.46490400
 H                  0.89120600   -1.64335100   -6.61405500
 H                 -0.07288300   -2.92790100   -7.26616100
 C                 -2.55420400   -3.15503600   -5.46161700
 O                 -2.96269600   -2.05096500   -5.18394600
 N                 -6.11082900   -2.18078500   -4.34179600
 H                 -5.15035100   -2.29358200   -4.64500500
 C                 -6.21340800   -1.33564600   -3.17937500
 H                 -7.27322700   -1.15794400   -2.95961900
 C                 -5.61288600   -2.06572500   -1.95568400
 H                 -5.59397300   -1.36012800   -1.12625900
 O                 -4.26176200   -2.41446900   -2.24254300
 H                 -4.28070300   -3.24025800   -2.73679300
 C                 -6.41618100   -3.29676200   -1.55616800
 H                 -6.46076000   -4.00356100   -2.39017100
 H                 -7.44337300   -3.02943900   -1.29075600
 H                 -5.95419300   -3.77302200   -0.68695800
 C                 -5.61000200    0.08827800   -3.24569900
 O                 -5.96979900    0.95742100   -2.45884300
 N                 -4.67510800    0.32561900   -4.19908100
 H                 -4.32846700   -0.45895800   -4.73196400
 C                 -4.00244000    1.60178400   -4.27806100
 H                 -3.71383600    1.93888900   -3.27455500
 C                 -2.74064200    1.49889400   -5.16965400
 H                 -2.91912200    1.98360300   -6.13611100
 H                 -2.55130200    0.44054400   -5.37126000
 C                 -1.51077900    2.08939500   -4.51460400
 C                 -1.49847100    3.42167000   -4.07843200
 H                 -2.38756400    4.03341400   -4.21239900
 C                 -0.36745400    3.95591100   -3.46709800
 H                 -0.35170900    4.98713100   -3.12236400
 C                  0.77164500    3.16422800   -3.30754900
 H                  1.65735400    3.58797000   -2.84071900
 C                 -0.36813900    1.30826800   -4.34350600
 H                 -0.37377400    0.26616800   -4.65925600
 C                  0.77360900    1.84819800   -3.75010600
 H                  1.66415800    1.23778100   -3.64146500
 C                 -4.97953800    2.65714200   -4.79086600
 O                 -4.93545500    3.82125300   -4.47445300
 N                 -8.71861400   -4.09128400    5.27815700
 H                 -8.73986900   -4.91523700    4.70261500
 C                 -8.05886800   -2.90811900    4.79195000
 H                 -7.45299300   -2.43288600    5.57818800
 C                 -7.14093300   -3.28796700    3.62127100
 H                 -7.75181300   -3.71689800    2.81505500
 H                 -6.47150700   -4.07613600    3.97967600
 C                 -6.34312100   -2.11928400    3.08447100
 C                 -5.20306700   -1.67472700    3.76044400
 H                 -4.87575700   -2.19680300    4.65713200
 C                 -4.49454300   -0.56209800    3.31102300
 H                 -3.61562900   -0.22800300    3.85676400
 C                 -4.91815000    0.12455800    2.17108900
 H                 -4.40189100    1.01989000    1.83320600
 C                 -6.73639100   -1.43998800    1.92568900
 H                 -7.61760700   -1.77530200    1.38147900
 C                 -6.03216900   -0.32375800    1.47501100
 H                 -6.35096300    0.20135900    0.58073600
 C                 -9.07286200   -1.87904400    4.32375500
 O                 -9.10861300   -0.73524500    4.70331600
 N                 -0.97891100    1.50052200    6.37178700
 H                 -0.90958400    1.34703800    7.36208300
 C                  0.16862300    1.36865200    5.51624600
 H                  0.08844900    2.09441500    4.69110300
 C                  1.47938000    1.66103900    6.27813700
 H                  1.28822500    2.58568400    6.83953900
 C                  1.82264100    0.54517500    7.27354400
 H                  2.64479900    0.85942900    7.92067500
 H                  2.14992500   -0.35904800    6.74728100
 H                  0.98310200    0.27047800    7.91870700
 C                  2.66567900    1.90685000    5.32927600
 H                  2.75111800    1.07073000    4.62065500
 H                  3.58049500    1.89405900    5.93186300
 C                  2.60501800    3.23180500    4.56781200
 H                  2.57254600    4.07594500    5.26377800
 H                  1.73152200    3.31050900    3.91383500
 H                  3.49106200    3.34799000    3.93710400
 C                  0.24947000   -0.01393300    4.88578500
 O                  0.79382300   -0.24326500    3.82969500
 N                 -0.47535700   -6.88498900    2.92981800
 H                 -0.35325700   -6.27721200    3.73566600
 C                  0.80655500   -7.27817000    2.35358100
 H                  0.64313400   -7.70472600    1.35668800
 C                  1.70925500   -6.03582300    2.24087600
 H                  1.91904600   -5.66991000    3.25779400
 H                  1.12150100   -5.25079100    1.75250900
 C                  3.00424400   -6.24544900    1.50578600
 C                  4.14396800   -6.83049000    1.99063700
 H                  4.32481100   -7.28999500    2.95294600
 N                  5.14389600   -6.78049600    1.04596500
 H                  6.05475200   -7.19981400    1.14289300
 C                  4.67139500   -6.14959900   -0.08218000
 C                  3.32388200   -5.79491000    0.17090700
 C                  2.61221800   -5.10266600   -0.82401600
 H                  1.57121200   -4.82758700   -0.66567000
 C                  3.25012000   -4.77724300   -2.01526600
 H                  2.71052400   -4.21963800   -2.77725000
 C                  5.31898500   -5.84191100   -1.28743200
 H                  6.35206900   -6.12917000   -1.46094500
 C                  4.59695300   -5.14916600   -2.24610200
 H                  5.07136600   -4.88295400   -3.18526900
 C                  1.50951900   -8.32807300    3.19205700
 O                  1.93677800   -9.37775900    2.78085700
 N                 11.28100400   -0.95284900   -1.75218300
 H                 10.99715000   -1.87242700   -1.43165600
 C                 10.20516200    0.02513100   -1.64709500
 H                  9.51546500    0.02350400   -2.50878200
 C                  9.41014000   -0.23979500   -0.36348400
 H                 10.09578100   -0.30632900    0.48590000
 H                  8.89261000   -1.20080100   -0.46337500
 C                  8.42339000    0.87370900   -0.05110800
 O                  8.62570100    1.68999600    0.83045000
 N                  7.32579200    0.92936900   -0.85424900
 H                  6.69507200    1.70550900   -0.72540500
 H                  7.17374200    0.29271300   -1.61968700
 C                 10.81963100    1.41024600   -1.58771800
 O                 10.39208300    2.34069900   -2.22438900
 Mg                -2.80155000    7.56348900    0.04086300
 Mg                 1.68642700    8.83715200    1.92408300
 C                  5.76661300   -2.93645400    1.40579600
 H                  5.46254500   -3.28513700    2.39850500
 H                  6.56688300   -2.19762500    1.53699200
 H                  6.17824600   -3.79159100    0.85920900
 C                  5.04088600   -1.92368900   -0.76196500
 H                  5.82830200   -1.16669500   -0.69704900
 H                  4.23036600   -1.51809900   -1.37648500
 H                  5.44767900   -2.79274800   -1.28609000
 C                  3.43206200    1.27655700   -0.68799400
 H                  2.75619300    0.99479600   -1.50172500
 H                  4.37819400    0.75440000   -0.85924600
 H                  3.61297200    2.35451900   -0.77415500
 C                 -1.86487000   -1.79064100    1.09451500
 H                 -2.71261200   -2.09152900    0.47092400
 H                 -2.21976200   -1.01321500    1.77756700
 H                 -1.55630900   -2.64895700    1.69504700
 C                 -1.30741000    1.80386100    1.75685400
 H                 -1.16453400    2.80150200    2.19859100
 H                 -0.74923100    1.07780300    2.35765800
 H                 -2.36981900    1.54929200    1.78953000
 C                  1.63500400    1.81395100    1.02886000
 H                  1.27038600    1.53987000    2.02518000
 H                  1.95407300    2.86859000    1.11000500
 O                 -0.12518500    4.78519800    2.31703300
 P                 -0.26297400    6.13527600    1.71584800
 O                 -1.78175400    6.62941100    1.47129300
 O                  0.53514000    7.32284600    2.45999600
 O                  0.38764300    6.13964400    0.20957100
 P                  0.44323500    7.44407900   -0.80439300
 O                  1.05289000    7.03623200   -2.08579700
 O                  1.23080500    8.55450300    0.05307600
 O                 -1.10518400    7.90539200   -0.88781700
 C                  0.51921400    1.84314900    0.03559300
 H                  0.78951400    2.00098400   -1.00781600
 C                 -0.81013300    1.85098100    0.34085400
 C                 -1.84781500    1.92245700   -0.77227800
 H                 -1.39493400    2.30022800   -1.69226200
 H                 -2.69939700    2.55775600   -0.51246500
 C                 -2.23469900    0.44379600   -0.92247900
 H                 -2.61056700    0.16387400   -1.91675100
 H                 -2.98179200    0.14743700   -0.18173500
 C                 -0.91255700   -0.22527100   -0.66104700
 H                 -0.16290500   -0.05487500   -1.42841800
 C                 -0.70945800   -1.28945200    0.26107100
 C                  0.55052400   -1.80073300    0.41310200
 H                  0.66966800   -2.60002300    1.14794300
 H                  3.84182200   -3.13673200    0.53149200
 C                  1.82187900   -1.31254200   -0.17290000
 H                  1.66346400   -0.66897900   -1.03970500
 H                  2.38840700   -2.18128900   -0.52290000
 C                  2.60247300   -0.56299900    0.95752000
 H                  1.94864000   -0.55451500    1.83538900
 C                  2.87533000    0.95601700    0.70282800
 C                  3.96267900    1.22348600    1.76095700
 H                  3.47758700    1.30613300    2.73930400
 H                  4.49522600    2.16427200    1.57873200
 C                  4.87618800   -0.00339400    1.73594400
 H                  5.43615100   -0.11457200    2.66844100
 H                  5.61891400    0.09420600    0.93781200
 C                  3.94038100   -1.20749600    1.46978100
 H                  3.70173900   -1.66587000    2.43904900
 C                  4.58369900   -2.33419300    0.64030300
 H                 -1.90258300    1.56487600    5.98264000
 H                 -0.22470800   -0.83205000    5.47330200
 H                 -9.46459800   -3.99784500    5.94594600
 H                 -9.81309600   -2.26680900    3.58234300
 H                 -1.03497000   -7.68278000    3.21489900
 H                  1.61649200   -8.05217000    4.27153900
 H                 11.62197800   -1.03516200   -2.70305300
 H                 11.68788000    1.51292500   -0.90163400
 H                 -6.66117200   -1.82396100   -5.11078100
 H                 -5.79645500    2.27452800   -5.44306200
 H                 -3.23384400   -5.26749900   -3.62418000
 H                 -2.75450500   -3.60961600   -6.45626300 
Title: TS C_D
 N                 -3.15960903    2.36156348    0.00000000
 H                 -2.60259203    1.51786848    0.01470400
 C                 -2.37811203    3.58378448   -0.10564300
 H                 -2.26278703    4.13181248    0.84342500
 C                 -0.99647203    3.27906648   -0.69058100
 H                 -1.11846403    2.74941048   -1.64547800
 H                 -0.45988903    2.62352148    0.00011800
 C                 -0.16916103    4.54443748   -0.85588500
 O                  0.47328497    5.00257648    0.07197800
 N                 -0.24588103    5.15213548   -2.07319800
 H                  0.30909997    5.98321748   -2.22234900
 H                 -0.65498903    4.69866748   -2.87445500
 C                 -3.13611803    4.47161748   -1.06998300
 O                 -3.54480203    5.57560348   -0.79224000
 N                 -6.69293503    5.44578348    0.04991000
 H                 -5.73245703    5.33298648   -0.25329900
 C                 -6.79551703    6.29091248    1.21232700
 H                 -7.85533303    6.46862448    1.43208700
 C                 -6.19498903    5.56086348    2.43601400
 H                 -6.17608003    6.26643248    3.26545400
 O                 -4.84378503    5.21211248    2.14920900
 H                 -4.86281503    4.38630448    1.65492400
 C                 -6.99828603    4.32980748    2.83554400
 H                 -7.04286603    3.62300748    2.00153500
 H                 -8.02547903    4.59712948    3.10095000
 H                 -6.53629903    3.85354648    3.70474800
 C                 -6.19210803    7.71484648    1.14600700
 O                 -6.55190503    8.58398948    1.93286300
 N                 -5.25723303    7.95219848    0.19262700
 H                 -4.91057303    7.16761048   -0.34025800
 C                 -4.58450703    9.22842748    0.11360600
 H                 -4.29582803    9.56537048    1.11730800
 C                 -3.32272603    9.12545148   -0.77798500
 H                 -3.50122803    9.61017148   -1.74440500
 H                 -3.13340803    8.06711248   -0.97955400
 C                 -2.09286503    9.71602048   -0.12276900
 C                 -2.08058003   11.04823548    0.31328200
 H                 -2.96967303   11.65997848    0.17930900
 C                 -0.94958603   11.58245648    0.92467700
 H                 -0.93381203   12.61370248    1.26933600
 C                  0.18934397   10.79082348    1.08407700
 H                  1.07527397   11.21456248    1.55091600
 C                 -0.95039303    8.93482248    0.04800500
 H                 -0.95591803    7.89271948   -0.26749200
 C                  0.19186497    9.47467548    0.64162100
 H                  1.08209097    8.86444548    0.75024700
 C                 -5.56164003   10.28371348   -0.39916100
 O                 -5.51756103   11.44782148   -0.08274700
 N                 -9.30072003    3.53528448    9.66986300
 H                 -9.32197503    2.71133148    9.09432100
 C                 -8.64097403    4.71844948    9.18365600
 H                 -8.03509903    5.19368248    9.96989400
 C                 -7.72303903    4.33860148    8.01297700
 H                 -8.33391903    3.90967048    7.20676100
 H                 -7.05361303    3.55043248    8.37138200
 C                 -6.92522703    5.50728448    7.47617700
 C                 -5.78517303    5.95184148    8.15215000
 H                 -5.45786303    5.42976548    9.04883800
 C                 -5.07681003    7.06461848    7.70287900
 H                 -4.19773503    7.39856548    8.24847000
 C                 -5.50046903    7.75119148    6.56264400
 H                 -4.98368103    8.64625248    6.22513000
 C                 -7.31849703    6.18658048    6.31739500
 H                 -8.19971303    5.85126648    5.77318500
 C                 -6.61417903    7.30271948    5.86662200
 H                 -6.93306903    7.82792748    4.97244200
 C                 -9.65496803    5.74752448    8.71546100
 O                 -9.69071903    6.89132348    9.09502200
 N                 -1.56101703    9.12709048   10.76349300
 H                 -1.49169003    8.97360648   11.75378900
 C                 -0.41344103    8.99521248    9.90797500
 H                 -0.49365703    9.72098348    9.08280900
 C                  0.89729597    9.28759048   10.66986600
 H                  0.70611897   10.21225248   11.23124500
 C                  1.24053497    8.17174348   11.66525000
 H                  2.06269297    8.48599748   12.31238100
 H                  1.56781897    7.26752048   11.13898700
 H                  0.40099597    7.89704648   12.31041300
 C                  2.08398297    9.53347648    9.72096500
 H                  2.16854497    8.69715448    9.01229000
 H                  2.99837897    9.52060748   10.32358400
 C                  2.02282397   10.85836848    8.95951600
 H                  1.99043997   11.70251348    9.65548400
 H                  1.14941597   10.93707748    8.30554100
 H                  2.90895597   10.97455848    8.32881000
 C                 -0.33205503    7.61282348    9.27774900
 O                  0.21123297    7.38291348    8.22085200
 N                 -1.05746303    0.74157948    7.32152400
 H                 -0.93536303    1.34935648    8.12737200
 C                  0.22444797    0.34839948    6.74529000
 H                  0.06102797   -0.07815752    5.74839400
 C                  1.12736297    1.59106648    6.63283900
 H                  1.33695397    1.95666448    7.64949500
 H                  0.53957897    2.37513948    6.14411400
 C                  2.42208597    1.38103848    5.89742400
 C                  3.56186197    0.79607848    6.38234300
 H                  3.74270497    0.33657348    7.34465200
 N                  4.56178997    0.84607248    5.43767100
 H                  5.47264597    0.42675448    5.53459900
 C                  4.08928897    1.47696948    4.30952600
 C                  2.74181697    1.83178348    4.56267300
 C                  2.03041497    2.52529648    3.56711900
 H                  0.98858897    2.79751848    3.72684900
 C                  2.66797497    2.84920448    2.37638600
 H                  2.12841797    3.40693048    1.61445600
 C                  4.73687897    1.78465748    3.10427400
 H                  5.76996297    1.49739848    2.93076100
 C                  4.01484697    2.47740248    2.14560400
 H                  4.48925997    2.74361448    1.20643700
 C                  0.92741297   -0.70150452    7.58376300
 O                  1.35467197   -1.75119052    7.17256300
 N                 10.69889797    6.67371948    2.63952300
 H                 10.41504397    5.75414148    2.96005000
 C                  9.62305597    7.65169948    2.74461100
 H                  8.93335897    7.65007248    1.88292400
 C                  8.82787497    7.38657548    4.02842600
 H                  9.51367497    7.32023948    4.87760600
 H                  8.31050397    6.42576748    3.92833100
 C                  7.84189797    8.50004548    4.33973800
 O                  8.04372297    9.31671048    5.22199100
 N                  6.74375697    8.55719248    3.53881500
 H                  6.11251097    9.33187348    3.66568500
 H                  6.59129097    7.91863248    2.77241400
 C                 10.23752497    9.03681448    2.80398800
 O                  9.80997697    9.96726748    2.16731700
 Mg                -3.38366303   15.19006148    4.43257300
 Mg                 1.10429197   16.46365148    6.31579800
 C                  6.08464297    5.20011248    6.52568200
 H                  5.99296897    5.18127848    7.61658400
 H                  6.66725697    6.09059748    6.25769500
 H                  6.65800497    4.31950448    6.21802400
 C                  4.89360897    5.20471248    4.32687400
 H                  5.44014297    6.09366348    3.98807600
 H                  3.94304997    5.15069448    3.78786500
 H                  5.47517197    4.32552248    4.03269900
 C                  2.78616797    7.79977348    3.65665800
 H                  2.24946997    7.04652548    3.07101600
 H                  3.84825897    7.55376848    3.59226400
 H                  2.64290197    8.77260948    3.16668800
 C                 -2.13294503    6.17939248    5.80117200
 H                 -2.94895503    5.87841248    5.13509300
 H                 -2.31142903    7.22927148    6.07588700
 H                 -2.20720703    5.58929648    6.71725900
 C                 -1.34125503   10.50870948    4.32282100
 H                 -0.41266903   11.08268048    4.27396200
 H                 -1.66853903   10.56017948    5.36760300
 H                 -2.07631303   11.00346848    3.68539500
 C                  0.96331097    8.61443148    5.19837800
 H                  0.55601797    8.50998248    6.21997200
 H                  1.11584997    9.69306848    5.06185100
 O                 -0.70753303   12.41177648    6.70467300
 P                 -0.84505203   13.76194248    6.10755300
 O                 -2.36344103   14.25404848    5.85779200
 O                 -0.04830603   14.95125348    6.84635200
 O                 -0.19717503   13.76039348    4.59701200
 P                 -0.13887203   15.07065148    3.58727900
 O                  0.46835597   14.65595348    2.30628000
 O                  0.65076697   16.17687748    4.44377500
 O                 -1.68612603   15.53216648    3.50391600
 C                 -0.16730203    8.19408548    4.31646400
 H                 -0.23469403    8.96553148    3.10200300
 C                 -1.18762103    9.07608948    3.89703100
 C                 -2.30718503    8.29478048    3.23472000
 H                 -2.68218603    8.81762148    2.35274600
 H                 -3.13079803    8.22227948    3.95640500
 C                 -1.68086403    6.92912548    2.91263600
 H                 -1.29762903    6.93725448    1.88800100
 H                 -2.39930903    6.11116448    2.98773200
 C                 -0.49013103    6.77670348    3.88566600
 H                  0.36554797    6.31301448    3.39364600
 C                 -0.77055203    6.01791848    5.17887800
 C                  0.21788897    5.34907648    5.78346500
 H                 -0.01779303    4.87498448    6.73616000
 H                  4.19907697    4.28483548    6.11691300
 C                  1.67166297    5.32200348    5.38277600
 H                  1.79846897    5.23581948    4.29799500
 H                  2.13055197    4.41877548    5.79924500
 C                  2.39261697    6.56535848    5.94269500
 H                  1.85736497    6.81818948    6.86225700
 C                  2.32766497    7.89075648    5.11894400
 C                  3.34949997    8.73480248    5.91106100
 H                  2.88227797    9.06079648    6.84924200
 H                  3.64909597    9.63924748    5.36696000
 C                  4.51669997    7.78425548    6.19987900
 H                  5.10556397    8.11023348    7.06137700
 H                  5.20418197    7.76461548    5.34924600
 C                  3.87737197    6.38903748    6.40879800
 H                  3.82905297    6.19489848    7.48887600
 C                  4.71145197    5.21978148    5.84469600
 H                 -2.48468903    9.19144448   10.37434600
 H                 -0.80690903    6.79453548    9.86495500
 H                -10.04670403    3.62872348   10.33765200
 H                -10.39520203    5.35975948    7.97404900
 H                 -1.61707603   -0.05621152    7.60660500
 H                  1.03438597   -0.42560152    8.66324500
 H                 11.03987197    6.59140648    1.68865300
 H                 11.10577397    9.13949348    3.49007200
 H                 -7.24327803    5.80260748   -0.71907500
 H                 -6.37856103    9.90109648   -1.05135600
 H                 -3.81595003    2.35906948    0.76752600
 H                 -3.33661103    4.01695248   -2.06455700
Title: TS D_E 
 N                 -3.06188917   -0.01628664    0.00000000
 H                 -2.50487217   -0.85998164    0.01470400
 C                 -2.28039217    1.20593436   -0.10564300
 H                 -2.16506717    1.75396236    0.84342500
 C                 -0.89875217    0.90121636   -0.69058100
 H                 -1.02074417    0.37156036   -1.64547800
 H                 -0.36216917    0.24567136    0.00011800
 C                 -0.07144117    2.16658736   -0.85588500
 O                  0.57100483    2.62472636    0.07197800
 N                 -0.14816117    2.77428536   -2.07319800
 H                  0.40681983    3.60536736   -2.22234900
 H                 -0.55726917    2.32081736   -2.87445500
 C                 -3.03839817    2.09376736   -1.06998300
 O                 -3.44708217    3.19775336   -0.79224000
 N                 -6.59521517    3.06793336    0.04991000
 H                 -5.63473717    2.95513636   -0.25329900
 C                 -6.69779717    3.91306236    1.21232700
 H                 -7.75761317    4.09077436    1.43208700
 C                 -6.09726917    3.18301336    2.43601400
 H                 -6.07836017    3.88858236    3.26545400
 O                 -4.74606517    2.83426236    2.14920900
 H                 -4.76509517    2.00845436    1.65492400
 C                 -6.90056617    1.95195736    2.83554400
 H                 -6.94514617    1.24515736    2.00153500
 H                 -7.92775917    2.21927936    3.10095000
 H                 -6.43857917    1.47569636    3.70474800
 C                 -6.09438817    5.33699636    1.14600700
 O                 -6.45418517    6.20613936    1.93286300
 N                 -5.15949517    5.57433836    0.19262500
 H                 -4.81285317    4.78976036   -0.34025800
 C                 -4.48688517    6.85045036    0.11367700
 H                 -4.19800317    7.18763536    1.11718400
 C                 -3.22501117    6.74763736   -0.77799600
 H                 -3.40350817    7.23232136   -1.74440500
 H                 -3.03568817    5.68926236   -0.97955400
 C                 -1.99514517    7.33817036   -0.12276900
 C                 -1.98286017    8.67038536    0.31328200
 H                 -2.87195317    9.28212836    0.17930900
 C                 -0.85186617    9.20460636    0.92467700
 H                 -0.83609217   10.23585236    1.26933600
 C                  0.28706383    8.41297336    1.08407700
 H                  1.17299383    8.83671236    1.55091600
 C                 -0.85267317    6.55697236    0.04800500
 H                 -0.85819817    5.51486936   -0.26749200
 C                  0.28958483    7.09682536    0.64162100
 H                  1.17981083    6.48659536    0.75024700
 C                 -5.46392817    7.90585836   -0.39915700
 O                 -5.41984117    9.06997136   -0.08274700
 N                 -9.20300017    1.15743436    9.66986300
 H                 -9.22425517    0.33348136    9.09432100
 C                 -8.54325417    2.34059936    9.18365600
 H                 -7.93737917    2.81583236    9.96989400
 C                 -7.62531917    1.96075136    8.01297700
 H                 -8.23619917    1.53182036    7.20676100
 H                 -6.95589317    1.17258236    8.37138200
 C                 -6.82750717    3.12943436    7.47617700
 C                 -5.68745317    3.57399136    8.15215000
 H                 -5.36014317    3.05191536    9.04883800
 C                 -4.97909317    4.68677136    7.70288200
 H                 -4.10001517    5.02071536    8.24847000
 C                 -5.40276217    5.37334636    6.56263600
 H                 -4.88593917    6.26840036    6.22517700
 C                 -7.22077717    3.80873036    6.31739500
 H                 -8.10199317    3.47341636    5.77318500
 C                 -6.51645217    4.92486236    5.86661500
 H                 -6.83534917    5.45007736    4.97244200
 C                 -9.55724817    3.36967436    8.71546100
 O                 -9.59299917    4.51347336    9.09502200
 N                 -1.46329717    6.74924036   10.76349300
 H                 -1.39397017    6.59575636   11.75378900
 C                 -0.31572117    6.61736236    9.90797500
 H                 -0.39593717    7.34313336    9.08280900
 C                  0.99503083    6.90972836   10.66988200
 H                  0.80383883    7.83440236   11.23124500
 C                  1.33825483    5.79389336   11.66525000
 H                  2.16041283    6.10814736   12.31238100
 H                  1.66553883    4.88967036   11.13898700
 H                  0.49871583    5.51919636   12.31041300
 C                  2.18184783    7.15570836    9.72088600
 H                  2.26607383    6.31916936    9.01247500
 H                  3.09612183    7.14278936   10.32354900
 C                  2.12051483    8.48051636    8.95951500
 H                  2.08815983    9.32466336    9.65548400
 H                  1.24713583    8.55922736    8.30554100
 H                  3.00667583    8.59670836    8.32881000
 C                 -0.23433517    5.23497336    9.27774900
 O                  0.30895283    5.00506336    8.22085200
 N                 -0.95974317   -1.63627064    7.32152400
 H                 -0.83764317   -1.02849364    8.12737200
 C                  0.32216783   -2.02945064    6.74529000
 H                  0.15874783   -2.45600764    5.74839400
 C                  1.22508283   -0.78678364    6.63283900
 H                  1.43467383   -0.42118564    7.64949500
 H                  0.63729883   -0.00271064    6.14411400
 C                  2.51980583   -0.99681164    5.89742400
 C                  3.65958183   -1.58177164    6.38234300
 H                  3.84042483   -2.04127664    7.34465200
 N                  4.65950983   -1.53177764    5.43767100
 H                  5.57036583   -1.95109564    5.53459900
 C                  4.18700883   -0.90088064    4.30952600
 C                  2.83951883   -0.54612064    4.56264800
 C                  2.12815083    0.14747336    3.56717800
 H                  1.08626983    0.41957236    3.72679500
 C                  2.76570983    0.47139936    2.37640600
 H                  2.22613783    1.02908036    1.61445600
 C                  4.83459883   -0.59319264    3.10427400
 H                  5.86768283   -0.88045164    2.93076100
 C                  4.11256683    0.09955236    2.14560400
 H                  4.58697983    0.36576436    1.20643700
 C                  1.02513283   -3.07935464    7.58376300
 O                  1.45239183   -4.12904064    7.17256300
 N                 10.79661783    4.29586936    2.63952300
 H                 10.51276383    3.37629136    2.96005000
 C                  9.72077583    5.27384936    2.74461100
 H                  9.03107883    5.27222236    1.88292400
 C                  8.92559483    5.00872536    4.02842600
 H                  9.61139483    4.94238936    4.87760600
 H                  8.40822383    4.04791736    3.92833100
 C                  7.93945983    6.12199236    4.33993900
 O                  8.14144283    6.93886036    5.22199100
 N                  6.84188883    6.17969336    3.53843900
 H                  6.21027683    6.95406836    3.66563800
 H                  6.68872783    5.54071036    2.77258700
 C                 10.33524483    6.65896436    2.80398800
 O                  9.90769683    7.58941736    2.16731700
 Mg                -3.28594517   12.81220336    4.43257000
 Mg                 1.20200883   14.08580636    6.31579900
 C                  5.69580483    3.19815336    5.30228800
 H                  5.73500383    2.91805836    6.35997200
 H                  6.20031683    4.16423836    5.19298000
 H                  6.25599383    2.44786136    4.73306900
 C                  4.22353983    3.56756436    3.30002500
 H                  4.66155683    4.54616636    3.07559400
 H                  3.21039883    3.54720336    2.88611800
 H                  4.80476483    2.80713236    2.76884100
 C                  1.89700883    6.11421336    3.46524600
 H                  1.24207883    5.51487236    2.82278100
 H                  2.92225383    5.88260136    3.17168300
 H                  1.70329483    7.16664736    3.23236300
 C                 -2.32895617    2.88376436    6.34219800
 H                 -3.22931617    2.65746136    5.76146300
 H                 -2.61832417    3.59128536    7.12389900
 H                 -1.98682917    1.96344936    6.81952200
 C                 -2.44879917    7.85224736    4.73520200
 H                 -1.71377517    8.47880136    5.25070600
 H                 -3.04899217    7.33734436    5.49516400
 H                 -3.11519417    8.50605036    4.16528600
 C                  0.25797783    6.39526836    5.34346900
 H                  0.08728983    6.18157536    6.40377900
 H                  0.25866683    7.48469436    5.22137200
 O                 -0.61737517   10.02827436    6.69587800
 P                 -0.74730117   11.38406436    6.10756000
 O                 -2.26597817   11.88370636    5.86401000
 O                  0.05358383   12.56786236    6.85330500
 O                 -0.09997017   11.38903436    4.59894500
 P                 -0.04115817   12.69281836    3.58726500
 O                  0.57059383   12.28835236    2.30597500
 O                  0.74415783   13.80397936    4.44667000
 O                 -1.59026517   13.15463936    3.50185000
 C                 -0.94231817    5.88842036    4.57281700
 H                 -1.21302717    7.38045836    3.02719700
 C                 -1.81866717    6.84118036    3.76398800
 C                 -2.86078917    5.91875236    3.09925400
 H                 -2.52458517    5.61905536    2.09969500
 H                 -3.83649517    6.40125236    2.99858400
 C                 -2.93764317    4.68507736    4.00348900
 H                 -3.18470517    3.75735236    3.48252500
 H                 -3.68312617    4.81037236    4.80227900
 C                 -1.60784917    4.64246136    4.70776800
 H                 -0.66005917    4.94249336    3.75740100
 C                 -1.22096317    3.45318936    5.48731700
 C                 -0.01642117    2.86998936    5.41866900
 H                  0.11192083    1.98922536    6.04513300
 H                  3.80670883    2.28628536    4.95082300
 C                  1.19353883    3.31163436    4.65487300
 H                  0.93236783    3.63044036    3.63605300
 H                  1.84726183    2.44879036    4.52256400
 C                  1.92031683    4.42401936    5.43817200
 H                  1.49486283    4.40466836    6.44384700
 C                  1.66236583    5.87258636    4.95718800
 C                  2.73022983    6.61940836    5.77767200
 H                  2.39797383    6.66749136    6.82213300
 H                  2.88092383    7.64760036    5.43077600
 C                  3.98187983    5.73856436    5.65711900
 H                  4.70919883    5.93533436    6.44975100
 H                  4.49380383    5.94217436    4.71214000
 C                  3.46044883    4.27889436    5.67574500
 H                  3.57211683    3.90015936    6.70035500
 C                  4.24998483    3.28266136    4.80304600
 H                 -2.38696917    6.81359436   10.37434600
 H                 -0.70918917    4.41668536    9.86495500
 H                 -9.94898417    1.25087336   10.33765200
 H                -10.29748217    2.98190936    7.97404900
 H                 -1.51935617   -2.43406164    7.60660500
 H                  1.13210583   -2.80345164    8.66324500
 H                 11.13759183    4.21355636    1.68865300
 H                 11.20349383    6.76164336    3.49007200
 H                 -7.14555817    3.42475736   -0.71907500
 H                 -6.28084117    7.52324636   -1.05135600
 H                 -3.71823017   -0.01878064    0.76752600
 H                 -3.23889117    1.63910236   -2.06455700
Title: TS E_G/H
 N                 -0.74918565   -0.70032572    0.00000000
 H                 -0.19221265   -1.54397672    0.01469100
 C                  0.03195235    0.52252528   -0.10595900
 H                  0.14785535    1.06932428    0.84379300
 C                  1.41387835    0.21716928   -0.69056500
 H                  1.29188535   -0.31244172   -1.64548800
 H                  1.95046035   -0.43833072    0.00010800
 C                  2.24118835    1.48258528   -0.85589500
 O                  2.88363435    1.94072428    0.07196800
 N                  2.16446835    2.09028328   -2.07320800
 H                  2.71944935    2.92136528   -2.22235900
 H                  1.75536035    1.63681528   -2.87446500
 C                 -0.72578365    1.40975828   -1.06998700
 O                 -1.13445265    2.51375128   -0.79225000
 N                 -4.28258565    2.38393128    0.04990000
 H                 -3.32210765    2.27113428   -0.25330900
 C                 -4.38515465    3.22909728    1.21233300
 H                 -5.44498365    3.40677228    1.43207700
 C                 -3.78466765    2.49881728    2.43610600
 H                 -3.76572865    3.20459828    3.26542800
 O                 -2.43325465    2.15048228    2.14913200
 H                 -2.45258865    1.32444028    1.65493800
 C                 -4.58794065    1.26795128    2.83551300
 H                 -4.63251665    0.56115528    2.00152500
 H                 -5.61512965    1.53527728    3.10094000
 H                 -4.12594965    0.79169428    3.70473800
 C                 -3.78175865    4.65299428    1.14599700
 O                 -4.14155565    5.52213728    1.93285300
 N                 -2.84679765    4.89030028    0.19261500
 H                 -2.50022365    4.10575828   -0.34026800
 C                 -2.17463465    6.16682428    0.11353300
 H                 -1.88542165    6.50262428    1.11894600
 C                 -0.91238065    6.06374128   -0.77801700
 H                 -1.09087865    6.54831928   -1.74441500
 H                 -0.72305865    5.00526028   -0.97956400
 C                  0.31748435    6.65416828   -0.12277900
 C                  0.32976935    7.98638328    0.31327200
 H                 -0.55932365    8.59812628    0.17929900
 C                  1.46076335    8.52060428    0.92466700
 H                  1.47653735    9.55185028    1.26932600
 C                  2.59969435    7.72897228    1.08406400
 H                  3.48562335    8.15271028    1.55090600
 C                  1.45996235    5.87297628    0.04797800
 H                  1.45443135    4.83086728   -0.26750200
 C                  2.60219035    6.41278928    0.64162300
 H                  3.49246535    5.80263228    0.75031800
 C                 -3.15112765    7.22200128   -0.39919300
 O                 -3.10721165    8.38596928   -0.08275700
 N                 -6.89037065    0.47343228    9.66985300
 H                 -6.91162565   -0.35052072    9.09431100
 C                 -6.23062465    1.65659728    9.18364600
 H                 -5.62474965    2.13183028    9.96988400
 C                 -5.31268965    1.27674928    8.01296700
 H                 -5.92356965    0.84781828    7.20675100
 H                 -4.64326365    0.48858028    8.37137200
 C                 -4.51487765    2.44543228    7.47616700
 C                 -3.37482365    2.88998928    8.15214000
 H                 -3.04751365    2.36791328    9.04882800
 C                 -2.66567765    4.00202728    7.70212900
 H                 -1.78738565    4.33671328    8.24846000
 C                 -3.09161465    4.69163028    6.56635300
 H                 -2.57225565    5.58300628    6.22009000
 C                 -4.90814765    3.12472828    6.31738500
 H                 -5.78936365    2.78941428    5.77317500
 C                 -4.20373765    4.24077928    5.86651800
 H                 -4.52271965    4.76607528    4.97243200
 C                 -7.24461865    2.68567228    8.71545100
 O                 -7.28036965    3.82947128    9.09501200
 N                  0.84933235    6.06523828   10.76348300
 H                  0.91865935    5.91175428   11.75377900
 C                  1.99694235    5.93335328    9.90798500
 H                  1.91669235    6.65913128    9.08279900
 C                  3.30757635    6.22579228   10.66978500
 H                  3.11646835    7.15040028   11.23123500
 C                  3.65088435    5.10989128   11.66524000
 H                  4.47304235    5.42414528   12.31237100
 H                  3.97816835    4.20566828   11.13897700
 H                  2.81134535    4.83519428   12.31040300
 C                  4.49357035    6.47139928    9.72113100
 H                  4.57963735    5.63555328    9.01231200
 H                  5.40880535    6.45886128   10.32345900
 C                  4.43332335    7.79652628    8.95951100
 H                  4.40078935    8.64066128    9.65547400
 H                  3.55976535    7.87522528    8.30553100
 H                  5.31930535    7.91270628    8.32880000
 C                  2.07783735    4.55077428    9.27754700
 O                  2.62182235    4.32130728    8.22117700
 N                  1.35288635   -2.32027272    7.32151400
 H                  1.47498635   -1.71249572    8.12736200
 C                  2.63480535   -2.71346072    6.74525800
 H                  2.47137735   -3.14000972    5.74838400
 C                  3.53756335   -1.47113472    6.63244900
 H                  3.74729235   -1.10519272    7.64948900
 H                  2.94995535   -0.68641872    6.14457800
 C                  4.83249135   -1.68072572    5.89748800
 C                  5.97221135   -2.26577372    6.38233300
 H                  6.15305435   -2.72527872    7.34464200
 N                  6.97213935   -2.21577972    5.43766100
 H                  7.88299535   -2.63509772    5.53458900
 C                  6.49963835   -1.58488272    4.30951600
 C                  5.15225335   -1.22980572    4.56278300
 C                  4.44044035   -0.53763272    3.56682800
 H                  3.39909835   -0.26330772    3.72680700
 C                  5.07830435   -0.21247672    2.37650200
 H                  4.53886735    0.34515228    1.61439700
 C                  7.14722835   -1.27719472    3.10426400
 H                  8.18031235   -1.56445372    2.93075100
 C                  6.42519435   -0.58445572    2.14559100
 H                  6.89960935   -0.31823772    1.20642700
 C                  3.33776235   -3.76335672    7.58375300
 O                  3.76502135   -4.81304272    7.17255300
 N                 13.10924735    3.61186728    2.63951300
 H                 12.82539335    2.69228928    2.96004000
 C                 12.03340535    4.58984728    2.74460100
 H                 11.34370835    4.58822028    1.88291400
 C                 11.23836535    4.32489928    4.02823500
 H                 11.92402435    4.25838728    4.87759600
 H                 10.72085335    3.36391528    3.92832100
 C                 10.25165635    5.43841028    4.34055500
 O                 10.45399135    6.25476528    5.22208700
 N                  9.15351135    5.49371628    3.53787000
 H                  8.52318735    6.27033728    3.66620600
 H                  9.00204935    4.85748528    2.77190100
 C                 12.64787435    5.97496228    2.80397800
 O                 12.22032635    6.90541528    2.16730700
 Mg                -0.97324065   12.12823828    4.43254700
 Mg                 3.51489435   13.40203028    6.31562000
 C                  5.60600135    1.91092728    6.26269500
 H                  4.81982435    1.65199128    6.98025300
 H                  6.34612735    2.53334028    6.77800200
 H                  6.09842535    0.98518628    5.94917700
 C                  6.14858735    2.93947928    4.04217400
 H                  6.94968035    3.52697228    4.50471600
 H                  5.79558335    3.48418428    3.15872800
 H                  6.57991535    1.99511328    3.69344700
 C                  4.78539235    6.44472128    3.58358200
 H                  4.46449935    6.25964528    2.55796500
 H                  5.69408535    5.86696128    3.77716600
 H                  5.01887435    7.50797728    3.68947800
 C                 -0.64476065    3.02635128    4.58376300
 H                 -1.46086665    3.72371228    4.35962100
 H                 -0.76225665    2.72685428    5.63141200
 H                 -0.77437565    2.15480428    3.94277900
 C                 -0.32881665    8.38379528    3.93338200
 H                 -0.50066465    8.37325428    2.85387900
 H                  0.56111835    8.98506528    4.13888400
 H                 -1.18490465    8.86918328    4.42171800
 C                  2.39472135    7.00312328    4.36545300
 H                  2.27520535    7.62991528    5.25881800
 H                  2.56222135    7.69950228    3.54349200
 O                  1.72919135    9.35456928    6.71387800
 P                  1.56491735   10.69974728    6.10803100
 O                  0.05190435   11.19260928    5.87099500
 O                  2.36568535   11.88950728    6.84857100
 O                  2.21805735   10.69982228    4.60138400
 P                  2.27144835   12.00889028    3.58719900
 O                  2.88123235   11.59385328    2.30799900
 O                  3.06248535   13.11623628    4.44320200
 O                  0.72554035   12.46950628    3.50868700
 C                  1.09892835    6.20609428    4.09345100
 H                 -1.02942265    6.36471628    4.09585700
 C                 -0.19036765    6.96747328    4.48123200
 C                 -0.19800065    6.86470828    6.00959200
 H                 -1.18294065    7.08658328    6.43444300
 H                  0.49693635    7.59364528    6.43728300
 C                  0.24817735    5.41874928    6.27834400
 H                 -0.60282465    4.74827328    6.39289800
 H                  0.85054635    5.33041428    7.18055700
 C                  1.04341535    4.97691128    5.02983900
 H                  1.06218635    5.90866728    3.03860800
 C                  0.68782635    3.67453028    4.34931100
 C                  1.61354735    3.17425228    3.52610400
 H                  1.45188435    2.28215128    2.93004500
 H                  4.30794035    1.96815228    4.56898000
 C                  2.91142735    3.93404228    3.28040500
 H                  2.73364535    4.66886828    2.48779100
 H                  3.66992635    3.22892528    2.92618700
 C                  3.45213235    4.63331328    4.48648000
 H                  2.10206135    4.77552828    5.39174000
 C                  3.65566535    6.11738128    4.60157000
 C                  4.21360135    6.24774928    6.03426600
 H                  3.37385535    6.25494128    6.74098300
 H                  4.75969735    7.18575228    6.15951900
 C                  5.05345435    4.98895528    6.25597000
 H                  5.17428935    4.74251228    7.31119600
 H                  6.05528835    5.09248228    5.82484400
 C                  4.25519035    3.89067928    5.52143300
 H                  3.50303035    3.51381528    6.23563000
 C                  5.03156735    2.64111428    5.04606900
 H                 -0.07433965    6.12959228   10.37433600
 H                  1.60359735    3.73265428    9.86503200
 H                 -7.63635465    0.56687128   10.33764200
 H                 -7.98485265    2.29790728    7.97403900
 H                  0.79327335   -3.11806372    7.60659500
 H                  3.44473535   -3.48745372    8.66323500
 H                 13.45022135    3.52955428    1.68864300
 H                 13.51612335    6.07764128    3.49006200
 H                 -4.83292865    2.74075528   -0.71908500
 H                 -3.96821165    6.83924428   -1.05136600
 H                 -1.40560065   -0.70278272    0.76751600
 H                 -0.92626165    0.95510028   -2.06456700 
Title: TS G/H_I
 N                 -1.79153089    0.27687296    0.00000000
 H                 -1.23451689   -0.56682304    0.01470600
 C                 -1.01003389    1.49909396   -0.10564300
 H                 -0.89470889    2.04712196    0.84342500
 C                  0.37160611    1.19437596   -0.69058100
 H                  0.24961411    0.66471996   -1.64547800
 H                  0.90818911    0.53883096    0.00011800
 C                  1.19891711    2.45974696   -0.85588500
 O                  1.84136311    2.91788596    0.07197800
 N                  1.12219711    3.06744496   -2.07319800
 H                  1.67717811    3.89852696   -2.22234900
 H                  0.71308911    2.61397696   -2.87445500
 C                 -1.76803989    2.38692696   -1.06998300
 O                 -2.17672389    3.49091296   -0.79224000
 N                 -5.32485689    3.36109296    0.04991000
 H                 -4.36437889    3.24829596   -0.25329900
 C                 -5.42743589    4.20623196    1.21233100
 H                 -6.48725489    4.38393396    1.43208700
 C                 -4.82691389    3.47615296    2.43602200
 H                 -4.80800089    4.18174996    3.26544700
 O                 -3.47578989    3.12740896    2.14916300
 H                 -3.49473089    2.30161996    1.65491300
 C                 -5.63020889    2.24511596    2.83553800
 H                 -5.67478789    1.53831696    2.00153500
 H                 -6.65740089    2.51243896    3.10095000
 H                 -5.16822089    1.76885596    3.70474800
 C                 -4.82402989    5.63015596    1.14600700
 O                 -5.18382689    6.49929896    1.93286300
 N                 -3.88915589    5.86750796    0.19262700
 H                 -3.54249489    5.08291996   -0.34025800
 C                 -3.21642689    7.14353996    0.11368300
 H                 -2.92782489    7.48087796    1.11732900
 C                 -1.95471389    7.04090496   -0.77798300
 H                 -2.13315089    7.52548196   -1.74440500
 H                 -1.76531689    5.98243096   -0.97958700
 C                 -0.72469389    7.63116896   -0.12271800
 C                 -0.71241489    8.96361596    0.31307400
 H                 -1.60162389    9.57526296    0.17938600
 C                  0.41848111    9.49776296    0.92467900
 H                  0.43426311   10.52900696    1.26939400
 C                  1.55744111    8.70614996    1.08402000
 H                  2.44334311    9.12986396    1.55094100
 C                  0.41747311    6.85016596    0.04809800
 H                  0.41226811    5.80802696   -0.26748600
 C                  1.55993811    7.38992096    0.64145400
 H                  2.45023811    6.77982096    0.75041200
 C                 -4.19358189    8.19900996   -0.39915100
 O                 -4.14948289    9.36313096   -0.08274700
 N                 -7.93264189    1.45059396    9.66986300
 H                 -7.95389689    0.62664096    9.09432100
 C                 -7.27289589    2.63375896    9.18365600
 H                 -6.66702089    3.10899196    9.96989400
 C                 -6.35496089    2.25391096    8.01297700
 H                 -6.96584089    1.82497996    7.20676100
 H                 -5.68553489    1.46574196    8.37138200
 C                 -5.55714889    3.42259396    7.47617700
 C                 -4.41711589    3.86717296    8.15217100
 H                 -4.08978489    3.34507496    9.04883800
 C                 -3.70855689    4.97976096    7.70272100
 H                 -2.82950389    5.31366096    8.24824200
 C                 -4.13316789    5.66729696    6.56355600
 H                 -3.61515689    6.56095996    6.22445200
 C                 -5.95041889    4.10188996    6.31739500
 H                 -6.83163489    3.76657596    5.77318500
 C                 -5.24594689    5.21788196    5.86647000
 H                 -5.56499089    5.74323696    4.97244200
 C                 -8.28688989    3.66283396    8.71546100
 O                 -8.32264089    4.80663296    9.09502200
 N                 -0.19293889    7.04239996   10.76349300
 H                 -0.12361189    6.88891596   11.75378900
 C                  0.95468311    6.91051296    9.90800100
 H                  0.87442111    7.63629296    9.08280900
 C                  2.26537611    7.20289796   10.66986900
 H                  2.07419711    8.12756196   11.23124500
 C                  2.60861311    6.08705296   11.66525000
 H                  3.43077111    6.40130696   12.31238100
 H                  2.93589711    5.18282996   11.13898700
 H                  1.76907411    5.81235596   12.31041300
 C                  3.45132411    7.44885896    9.72079100
 H                  3.53740411    6.61242696    9.01264300
 H                  4.36646011    7.43592196   10.32357800
 C                  3.39105511    8.77368896    8.95952500
 H                  3.35851911    9.61782396    9.65548300
 H                  2.51749711    8.85238596    8.30554300
 H                  4.27703411    8.88986696    8.32881000
 C                  1.03536211    5.52822796    9.27738900
 O                  1.57979911    5.29826696    8.22134300
 N                  0.31061511   -1.34311104    7.32152400
 H                  0.43271511   -0.73533404    8.12737200
 C                  1.59251711   -1.73628204    6.74531600
 H                  1.42910611   -2.16284804    5.74839400
 C                  2.49511811   -0.49403704    6.63256700
 H                  2.70505011   -0.12801604    7.64948800
 H                  1.90800211    0.29070096    6.14441800
 C                  3.79019711   -0.70360004    5.89746800
 C                  4.92994011   -1.28861204    6.38234300
 H                  5.11078311   -1.74811704    7.34465200
 N                  5.92986811   -1.23861804    5.43767100
 H                  6.84072411   -1.65793604    5.53459900
 C                  5.45736711   -0.60772104    4.30952600
 C                  4.10996611   -0.25269204    4.56277100
 C                  3.39819011    0.43963996    3.56678900
 H                  2.35656311    0.71370896    3.72715600
 C                  4.03613511    0.76476396    2.37649800
 H                  3.49649611    1.32223996    1.61445600
 C                  6.10495711   -0.30003304    3.10427400
 H                  7.13804111   -0.58729204    2.93076100
 C                  5.38292511    0.39271196    2.14560400
 H                  5.85733811    0.65892396    1.20643700
 C                  2.29549111   -2.78619504    7.58376300
 O                  2.72275011   -3.83588104    7.17256300
 N                 12.06697611    4.58902896    2.63952300
 H                 11.78312211    3.66945096    2.96005000
 C                 10.99113411    5.56700896    2.74461100
 H                 10.30143711    5.56538196    1.88292400
 C                 10.19610711    5.30207696    4.02822800
 H                 10.88175311    5.23554896    4.87760600
 H                  9.67858211    4.34107696    3.92833100
 C                  9.20943711    6.41565696    4.34050100
 O                  9.41168911    7.23189296    5.22213400
 N                  8.11129611    6.47071396    3.53814900
 H                  7.48108911    7.24758796    3.66594000
 H                  7.95993911    5.83486296    2.77174100
 C                 11.60560311    6.95212396    2.80398800
 O                 11.17805511    7.88257696    2.16731700
 Mg                -2.01554589   13.10537596    4.43260500
 Mg                 2.47243911   14.37905596    6.31578200
 C                  6.03741911    2.97388696    6.71190500
 H                  5.68949711    2.89059796    7.74659400
 H                  6.79135711    3.76858296    6.67094300
 H                  6.52266411    2.03131996    6.43894300
 C                  5.40153011    3.34070196    4.31557200
 H                  6.18701911    4.10103996    4.22739400
 H                  4.61339311    3.56839196    3.59035900
 H                  5.83314411    2.37596096    4.03211800
 C                  3.47266911    6.29424196    3.53662800
 H                  2.92594311    5.74175596    2.76754100
 H                  4.48906411    5.89433996    3.56346200
 H                  3.51944811    7.33820196    3.21140000
 C                 -0.25525689    2.60882396    5.53978500
 H                 -0.71647389    2.21411296    4.63201900
 H                 -1.06172189    2.85068296    6.24015500
 H                  0.36889811    1.82977696    5.98431900
 C                 -1.39128189    7.97341696    4.61777000
 H                 -0.67704089    8.74266796    4.93046500
 H                 -1.68892389    7.42216796    5.51782800
 H                 -2.28785989    8.47198296    4.23277300
 C                  1.42439011    6.93545496    4.87378300
 H                  1.05179411    7.06307996    5.89956900
 H                  1.57750911    7.94907396    4.48032300
 O                  0.65833311   10.32846696    6.70650500
 P                  0.52285411   11.67703196    6.10743400
 O                 -0.99229189   12.18451896    5.86518400
 O                  1.32732911   12.86517596    6.85283400
 O                  1.17257211   11.68428096    4.59926600
 P                  1.22922411   12.98599696    3.58728000
 O                  1.84408411   12.58377996    2.30633300
 O                  2.01728411   14.09940796    4.44495300
 O                 -0.31842489   13.45044696    3.50081300
 C                  0.37881911    6.20720196    4.03007300
 H                 -0.49914189    7.66449596    2.69908900
 C                 -0.82205889    7.04581596    3.54193100
 C                 -1.83154289    5.96471396    3.06785500
 H                 -1.78183389    5.83630796    1.98236400
 H                 -2.86309689    6.24670396    3.30994400
 C                 -1.42378989    4.63571496    3.74711500
 H                 -1.03569189    3.93482596    2.99695300
 H                 -2.26455889    4.13801096    4.23793500
 C                 -0.31278089    5.02745696    4.72457900
 H                  0.84318411    5.83011996    3.10390900
 C                  0.52836411    3.86787796    5.23588000
 C                  1.69034111    4.08907096    6.03953900
 H                  1.97049511    3.28856396    6.72396900
 H                  4.18375011    2.42148996    5.81601100
 C                  2.00705511    3.67024296    4.50004000
 H                  2.43311911    2.67985296    4.39734400
 H                  1.89153911    4.23850596    3.58492400
 C                  2.78441611    4.81019696    5.48365200
 C                  2.79615911    6.24503296    4.91696500
 C                  3.74421611    6.90148596    5.94513300
 H                  3.18824411    7.05973296    6.87561400
 H                  4.09572811    7.87660196    5.59432400
 C                  4.86569311    5.87825996    6.17236500
 H                  5.40597011    6.05947296    7.10546000
 H                  5.60537111    5.91002096    5.36625200
 C                  4.12133311    4.52770496    6.20820700
 H                  3.83290311    4.35944396    7.25600500
 C                  4.88337811    3.27216496    5.75215300
 H                 -1.11661089    7.10675396   10.37434600
 H                  0.56128411    4.70982396    9.86501900
 H                 -8.67862589    1.54403296   10.33765200
 H                 -9.02712389    3.27506896    7.97404900
 H                 -0.24899789   -2.14090204    7.60660500
 H                  2.40246411   -2.51029204    8.66324500
 H                 12.40795011    4.50671596    1.68865300
 H                 12.47385211    7.05480296    3.49007200
 H                 -5.87519989    3.71791696   -0.71907500
 H                 -5.01048289    7.81640596   -1.05135600
 H                 -2.44787189    0.27437896    0.76752600
 H                 -1.96853289    1.93226196   -2.06455700
 H                 -0.77835789    5.41744596    5.64469600
